# Supplementary material for: Sex-specific fear acquisition following early life stress is linked to amygdala and hippocampal purine and glutamate metabolism
Source: Commun Biol. 2024 Dec 20;7:1684. doi: 10.1038/s42003-024-07396-8 (PMC11659400; doi:10.1038/s42003-024-07396-8)
Supplement: Supplementary file 4 — Supplementary Data 1 [file 42003_2024_7396_MOESM4_ESM.xlsx]

## Sheet: Source Data File
Source Data File
COMMSBIO
Sex-specific fear acquisition following early life stress is linked to amygdala and hippocampal purine and glutamate metabolism
Bordes et al. 2024

## Sheet: Figure 1
Figure 1
COHORT A								COHORT B
			Panel							Panel
			B	C	D	F				E
ID	condition	Sex	BW_P09	BW_3months	Rel_adr_weight_3months	Cort_3months		Condition	Sex	Cort_P09
20	NS	Female	5.45	28.16	0.0269176	44.5		NS	Female	12.72
22	NS	Female	4.8	25.07	0.0240527	158.5		NS	Female	7.901
26	NS	Female	5.65	26.05	0.0290979	6.4		NS	Female	4.887
42	NS	Female	5.62	26.51	0.0267823	92.1		NS	Female	8.434
46	NS	Female	5.44	24.25	0.0290309	14		NS	Female	7.896
62	NS	Female	4.3	24.22	0.0284889	341.9		NS	Female	2.504
66	NS	Female	5.3	24.75	0.0235152	85.7		ELS	Female	19.03
68	NS	Female	5.7	27.8	0.0273381	64.2		ELS	Female	53.99
486	NS	Female		24.32	0.0331826	161.2		ELS	Female	49.25
496	NS	Female		25.25	0.0259406	125.4		ELS	Female	5.999
4	ELS	Female	3.68	24.1	0.026722	165.8		ELS	Female	36.87
12	ELS	Female	3.43	22.5	0.0261333	38.9		NS	Male	4.993
32	ELS	Female	3.88	21.71	0.0263934	14.7		NS	Male	2.539
38	ELS	Female	2.42	24.02		3.2		NS	Male	2.622
70	ELS	Female	2.87	21.24	0.0264124	90.1		NS	Male	1.564
72	ELS	Female	3.04	18.74	0.0360192	137		NS	Male	5.551
76	ELS	Female	3.16	24.5	0.0282857	135.5		NS	Male	4.41
90	ELS	Female	2.79	20.95		213.3		NS	Male	2.892
94	ELS	Female	3.23	21.63	0.0252427	122.1		ELS	Male	4.628
102	ELS	Female	3.17	24.97	0.0269924	73.6		ELS	Male	2.291
5	NS	Male	5.4	29.93	0.00955563	2.245		ELS	Male	1.839
7	NS	Male	5.4	27.22	0.0108376	85.95		ELS	Male	2.766
29	NS	Male	4	25.33	0.0152388	47.61		ELS	Male	5.681
31	NS	Male	4.4	26.33	0.0124573	95.98		ELS	Male	6.334
33	NS	Male	4.3	25.32	0.014218	4.909		ELS	Male	2.632
35	NS	Male	4.7	25.22	0.0150278	85.88		ELS	Male	2.308
55	NS	Male	4.9	29.21	0.0115714	85.275		ELS	Male	2.924
57	NS	Male	5.2	29.98	0.013976	12.74		ELS	Male	13.07
59	NS	Male	5.1	27.96	0.0129113	50.02
81	NS	Male	3.6	25.11	0.0109916	5.265
83	NS	Male	4.3	26.07	0.0139624	67.55
9	ELS	Male	4.1	26.88	0.0191592	35.49
27	ELS	Male	3	26.11	0.0141708	51.6
53	ELS	Male	5.2	29.71	0.0147089	45.96
73	ELS	Male	2.8	25.16	0.0141892	25.86
75	ELS	Male	3.4	26.5	0.0145283	99.06
77	ELS	Male	2.4	22.73	0.0145183	15.39
79	ELS	Male	3.2	23.31	0.0183612	43.75
93	ELS	Male	4	26.77	0.0124019	78.53
95	ELS	Male	4.3	26.79	0.0194849	9.606
97	ELS	Male	4.2	28.64	0.0151187	33.84
99	ELS	Male	4.2	26.9	0.0171747	4.673

## Sheet: Figure 2
Figure 2
COHORT A
			Panel
			A_C	A_C	A_C	A_C	A_C	B_D	E_G	E_G	E_G	E_G	E_G	F_H	I	K	L
ID	condition	Sex	FA_1st_tone	FA_2nd_tone	FA_3rd_tone	FA_4th_tone	FA_5th_tone	FA_All_tones_together	FA_1st_ITI	FA_2nd_ITI	FA_3rd_ITI	FA_4th_ITI	FA_end_interval	FA_All_ITI_together	SC_Freezing_percentage	FR_all_tones_together	FR_All_ITI_together
102	ELS	Female	8.66667	34.6667	11	13.3333	23	20.5	2.86667	19.4333	26.7667	45	34.1667	23.5167	15.3333	45.7778	25.4365
12	ELS	Female	0	16.6667	31.3333	71	46.6667	41.4167	0.366667	43.3333	66.0667	46.1667	70.3333	38.9833	23.3333	63.1111	41.1746
20	NS	Female	0	35.3333	31.3333	77.3333	45	47.25	1.63333	52.8667	80.8	89.4333	74.6667	56.1833	50.4333	69.1556	31.3254
22	NS	Female	0	41.6667	68.6667	70	44.3333	56.1667	0	13.2333	63.4	25.7333	21.1667	25.5917	34.7667	63.1111	32.0952
26	NS	Female	0	42	35.6667	23.3333	45	36.5	0.7	59.0333	56.2	89.6	67.3333	51.3833	33.9333	65.9111	11.3651
32	ELS	Female	8.66667	28.6667	49.3333	52.3333	57.6667	47	1.56667	35.3	49.9	38.6333	41.8333	31.35	6.76667	49.8	46.7063
38	ELS	Female	2	0	30	21.6667	17.6667	17.3333	22.5333	65.8	66.4667	70	14.5	56.2	19.1	43.9778	40.4603
4	ELS	Female	0	37	79.6667	52.3333	21.3333	47.5833	1.56667	47.5	64.5333	74.8333	53	47.1083	59.6333	69.6667	42.8968
46	NS	Female	9.66667	85.3333	90.6667	82.3333	63.3333	80.4167	18.8667	51.3667	62.0667	62.9667	30	48.8167	60.3667	71.9778	34.4683
496	NS	Female	5.33333	42.6667	23.3333	61	45.6667	43.1667	25.2333	69.3333	87.5333	88.8333	53.3333	67.7333	55.1	79.6444	54.4444
62	NS	Female	27.6667	40.3333	47.6667	92.6667	84	66.1667	34.1667	74.7	87.3667	86.1	63.6667	70.5833	53.4333	81.2667	62.4286
66	NS	Female	0	14.6667	35	18	59.6667	31.8333	3.06667	52.4	84.8333	82.2	7.83333	55.625	29.4	52.1111	26.6746
68	NS	Female	8	15.3333	90	51.3333	59.6667	54.0833	45.8333	63.6667	79.0333	75.0333	56.5	65.8917	40.5333	63.4222	38.4603
72	ELS	Female	16	59	30.6667	23.6667	31	36.0833	22.9333	51.7667	64.6333	73	52.1667	53.0833	44.1333	58.7778	50.6667
76	ELS	Female	0	25	60	48.3333	64	49.3333	0.566667	33.9333	33.3667	42.1333	100	27.5	16.3
90	ELS	Female	0	8	23.3333	51	48.3333	32.6667	9.86667	49.2667	82.4667	66.1667	47.8333	51.9417	36.7	65.5778	31.9921
94	ELS	Female	9.33333	36.6667	81.6667	70.3333	80.6667	67.3333	0	20.1333	61.4667	28.3667	33.5	27.4917	6.53333	67.6444	22.4762
5	NS	Male	0	42	30.3333	49.3333	71.6667	48.3333	20.1667	62.6	60.2	44.9667	100	46.9833	114.2	57.9111	36.2143
7	NS	Male	0	49.3333	18.3333	19.6667	59.6667	36.75	7.4	65.6	78.2667	76.6667	60.3333	56.9833	146.2	62.7333	38.4921
9	ELS	Male	0	22.6667	2.33333	59.6667	46	32.6667	0.666667	42.8	50.8333	47.4667	2.5	35.4417	44.9	35.7556	34.754
27	ELS	Male	0	23.3333	11.3333	44.6667	48.6667	32	3.46667	30.2667	31.9333	50.8333	4.16667	29.125	81.6	49.7333	27.7778
29	NS	Male	0	38.3333	32	59.6667	89.6667	54.9167	0.933333	38.8	22.5	20.9333	8.16667	20.7917	3.9	65.9778	17.3968
31	NS	Male	0	33	73	63.6667	74	60.9167	1.5	47.6333	61.3667	44.2667	5.16667	38.6917	15.4	67.4	27.4365
33	NS	Male	2	72.3333	47.3333	51.3333	51.6667	55.6667	5.7	42.4	56.7667	54.1667	38.1667	39.7583	124.5	70.7111	25.5238
35	NS	Male	1.66667	24	94	63	89.3333	67.5833	6.6	44.8667	41.3	43.5333	7.66667	34.075	62.2	77.7333	25.4603
57	NS	Male	0	40.6667	40.6667	95.3333	90.3333	66.75	0	20.5333	35.8667	63.2	68.5	29.9	52.3	67.9333	16.3254
59	NS	Male	0	20.6667	63.3333	73	88.3333	61.3333	1.03333	13.6667	60.8	47.5667	43	30.7667	70.9	57.4	12.0714
73	ELS	Male	0	36.6667	41.6667	75	73	56.5833	0.4	38	43.7333	23.7333	45.1667	26.4667	39.3	35.5333	14.5
75	ELS	Male	0	32.6667	8.33333	36	19.3333	24.0833	8.13333	65.7667	49	44.2667	13.3333	41.7917	99.1	49.4444	37.3254
77	ELS	Male	0	31.3333	36.6667	55.6667	39.3333	40.75	7.7	37.0667	48.3	64.8	33	39.4667	41.4	50.1111	50.5238
79	ELS	Male	0	43	22.3333	47.6667	34.6667	36.9167	4.8	46.8667	59.3667	65.5333	34.6667	44.1417	36.5	57.2	22.2698
81	NS	Male	0	40.6667	36.3333	76.6667	84.6667	59.5833	0.733333	39.2333	71.2667	72.6333	7.33333	45.9667	70.9	75.1778	39.1508
83	NS	Male	4.66667	36	37.6667	16	70.3333	40	8.2	39.7667	60.1667	78.0667	33	46.55	206.7	72.2667	42.8968
93	ELS	Male	0	25.3333	28.6667	65.3333	56.6667	44	0	15.7667	15.8333	65.9	28.1667	24.375	44.8	59.3556	25.2698
95	ELS	Male	8.66667	52.6667	56.3333	42	64.6667	53.9167	3.83333	35.9	42.4667	52.4	45.1667	33.65	17.5	59.5333	21.1667
97	ELS	Male	2.66667	69	66.3333	75.6667	77.3333	72.0833	7.06667	24.6	58.5	58.5	22.8333	37.1667	60.2	77.0222	28.5397
99	ELS	Male	3.66667	31.3333	23.3333	31.3333	34.3333	30.0833	7.03333	47.8667	68.4333	56.6	54	44.9833	125	56.7778	31.0317

## Sheet: Figure 3
Figure 3
COHORT A
Panel
A (female time in cluster)				B (male time in cluster)				C (cluster detection performance)
Animal ID	Condition	Cluster ID	Time in cluster (s)	Animal ID	Condition	Cluster ID	Time in cluster (s)	Cluster ID	CV fold	Balanced accuracy
Test_10_FA_JB06_2	Nonstressed	0	47	Test_10_FA_JB07	Stressed	0	101	0	1	0.777
Test_12_FA_JB06_2	Stressed	0	82	Test_12_FA_JB07	Nonstressed	0	46	0	2	0.805
Test_15_FA_JB06_2	Nonstressed	0	23	Test_13_FA_JB07	Stressed	0	50	0	3	0.808
Test_17_FA_JB06_2	Nonstressed	0	38	Test_15_FA_JB07	Nonstressed	0	119	0	4	0.85
Test_19_FA_JB06_2	Stressed	0	39	Test_18_FA_JB07	Nonstressed	0	74	0	5	0.846
Test_1_FA_JB06_2	Nonstressed	0	42	Test_20_FA_JB07	Stressed	0	42	0	6	0.889
Test_21_FA_JB06_2	Stressed	0	68	Test_21_FA_JB07	Nonstressed	0	85	0	7	0.912
Test_22_FA_JB06_2	Stressed	0	61	Test_23_FA_JB07	Stressed	0	68	0	8	0.919
Test_23_FA_JB06_2	Nonstressed	0	57	Test_26_FA_JB07	Stressed	0	76	0	9	0.947
Test_24_FA_JB06_2	Nonstressed	0	40	Test_28_FA_JB07	Nonstressed	0	64	0	10	0.966
Test_25_FA_JB06_2	Nonstressed	0	55	Test_29_FA_JB07	Stressed	0	51	1	1	0.616
Test_27_FA_JB06_2	Stressed	0	63	Test_31_FA_JB07	Nonstressed	0	75	1	2	0.658
Test_29_FA_JB06_2	Stressed	0	32	Test_34_FA_JB07	Nonstressed	0	44	1	3	0.666
Test_2_FA_JB06_2	Nonstressed	0	55	Test_36_FA_JB07	Stressed	0	39	1	4	0.728
Test_34_FA_JB06_2	Nonstressed	0	50	Test_37_FA_JB07	Nonstressed	0	63	1	5	0.728
Test_36_FA_JB06_2	Stressed	0	33	Test_39_FA_JB07	Stressed	0	59	1	6	0.761
Test_37_FA_JB06_2	Stressed	0	56	Test_40_FA_JB07	Nonstressed	0	74	1	7	0.794
Test_3_FA_JB06_2	Stressed	0	84	Test_4_FA_JB07	Stressed	0	71	1	8	0.794
Test_5_FA_JB06_2	Stressed	0	44	Test_5_FA_JB07	Nonstressed	0	57	1	9	0.805
Test_7_FA_JB06_2	Nonstressed	0	38	Test_8_FA_JB07	Stressed	0	39	1	10	0.803
Test_10_FA_JB06_2	Nonstressed	1	49	Test_10_FA_JB07	Stressed	1	61	2	1	0.755
Test_12_FA_JB06_2	Stressed	1	48	Test_12_FA_JB07	Nonstressed	1	71	2	2	0.768
Test_15_FA_JB06_2	Nonstressed	1	46	Test_13_FA_JB07	Stressed	1	83	2	3	0.777
Test_17_FA_JB06_2	Nonstressed	1	57	Test_15_FA_JB07	Nonstressed	1	49	2	4	0.787
Test_19_FA_JB06_2	Stressed	1	51	Test_18_FA_JB07	Nonstressed	1	68	2	5	0.797
Test_1_FA_JB06_2	Nonstressed	1	55	Test_20_FA_JB07	Stressed	1	91	2	6	0.804
Test_21_FA_JB06_2	Stressed	1	34	Test_21_FA_JB07	Nonstressed	1	39	2	7	0.822
Test_22_FA_JB06_2	Stressed	1	46	Test_23_FA_JB07	Stressed	1	86	2	8	0.832
Test_23_FA_JB06_2	Nonstressed	1	62	Test_26_FA_JB07	Stressed	1	69	2	9	0.845
Test_24_FA_JB06_2	Nonstressed	1	84	Test_28_FA_JB07	Nonstressed	1	75	2	10	0.86
Test_25_FA_JB06_2	Nonstressed	1	46	Test_29_FA_JB07	Stressed	1	75	3	1	0.599
Test_27_FA_JB06_2	Stressed	1	43	Test_31_FA_JB07	Nonstressed	1	70	3	2	0.632
Test_29_FA_JB06_2	Stressed	1	62	Test_34_FA_JB07	Nonstressed	1	60	3	3	0.634
Test_2_FA_JB06_2	Nonstressed	1	63	Test_36_FA_JB07	Stressed	1	67	3	4	0.645
Test_34_FA_JB06_2	Nonstressed	1	47	Test_37_FA_JB07	Nonstressed	1	64	3	5	0.686
Test_36_FA_JB06_2	Stressed	1	63	Test_39_FA_JB07	Stressed	1	54	3	6	0.686
Test_37_FA_JB06_2	Stressed	1	71	Test_40_FA_JB07	Nonstressed	1	55	3	7	0.715
Test_3_FA_JB06_2	Stressed	1	39	Test_4_FA_JB07	Stressed	1	123	3	8	0.722
Test_5_FA_JB06_2	Stressed	1	68	Test_5_FA_JB07	Nonstressed	1	94	3	9	0.748
Test_7_FA_JB06_2	Nonstressed	1	30	Test_8_FA_JB07	Stressed	1	72	3	10	0.856
Test_10_FA_JB06_2	Nonstressed	2	109	Test_10_FA_JB07	Stressed	2	210	4	1	0.776
Test_12_FA_JB06_2	Stressed	2	307	Test_12_FA_JB07	Nonstressed	2	106	4	2	0.794
Test_15_FA_JB06_2	Nonstressed	2	164	Test_13_FA_JB07	Stressed	2	84	4	3	0.861
Test_17_FA_JB06_2	Nonstressed	2	343	Test_15_FA_JB07	Nonstressed	2	291	4	4	0.869
Test_19_FA_JB06_2	Stressed	2	299	Test_18_FA_JB07	Nonstressed	2	254	4	5	0.884
Test_1_FA_JB06_2	Nonstressed	2	339	Test_20_FA_JB07	Stressed	2	131	4	6	0.891
Test_21_FA_JB06_2	Stressed	2	301	Test_21_FA_JB07	Nonstressed	2	422	4	7	0.891
Test_22_FA_JB06_2	Stressed	2	494	Test_23_FA_JB07	Stressed	2	416	4	8	0.908
Test_23_FA_JB06_2	Nonstressed	2	368	Test_26_FA_JB07	Stressed	2	241	4	9	0.926
Test_24_FA_JB06_2	Nonstressed	2	72	Test_28_FA_JB07	Nonstressed	2	524	4	10	0.943
Test_25_FA_JB06_2	Nonstressed	2	434	Test_29_FA_JB07	Stressed	2	126	5	1	0.49
Test_27_FA_JB06_2	Stressed	2	135	Test_31_FA_JB07	Nonstressed	2	241	5	2	0.494
Test_29_FA_JB06_2	Stressed	2	180	Test_34_FA_JB07	Nonstressed	2	105	5	3	0.498
Test_2_FA_JB06_2	Nonstressed	2	335	Test_36_FA_JB07	Stressed	2	201	5	4	0.498
Test_34_FA_JB06_2	Nonstressed	2	401	Test_37_FA_JB07	Nonstressed	2	356	5	5	0.6
Test_36_FA_JB06_2	Stressed	2	79	Test_39_FA_JB07	Stressed	2	212	5	6	0.659
Test_37_FA_JB06_2	Stressed	2	148	Test_40_FA_JB07	Nonstressed	2	144	5	7	0.664
Test_3_FA_JB06_2	Stressed	2	215	Test_4_FA_JB07	Stressed	2	274	5	8	0.735
Test_5_FA_JB06_2	Stressed	2	351	Test_5_FA_JB07	Nonstressed	2	171	5	9	0.744
Test_7_FA_JB06_2	Nonstressed	2	163	Test_8_FA_JB07	Stressed	2	179	5	10	0.786
Test_10_FA_JB06_2	Nonstressed	3	110	Test_10_FA_JB07	Stressed	3	222	6	1	0.709
Test_12_FA_JB06_2	Stressed	3	104	Test_12_FA_JB07	Nonstressed	3	208	6	2	0.734
Test_15_FA_JB06_2	Nonstressed	3	113	Test_13_FA_JB07	Stressed	3	274	6	3	0.741
Test_17_FA_JB06_2	Nonstressed	3	49	Test_15_FA_JB07	Nonstressed	3	150	6	4	0.744
Test_19_FA_JB06_2	Stressed	3	111	Test_18_FA_JB07	Nonstressed	3	138	6	5	0.773
Test_1_FA_JB06_2	Nonstressed	3	69	Test_20_FA_JB07	Stressed	3	166	6	6	0.773
Test_21_FA_JB06_2	Stressed	3	118	Test_21_FA_JB07	Nonstressed	3	137	6	7	0.782
Test_22_FA_JB06_2	Stressed	3	108	Test_23_FA_JB07	Stressed	3	109	6	8	0.797
Test_23_FA_JB06_2	Nonstressed	3	90	Test_26_FA_JB07	Stressed	3	188	6	9	0.804
Test_24_FA_JB06_2	Nonstressed	3	188	Test_28_FA_JB07	Nonstressed	3	101	6	10	0.831
Test_25_FA_JB06_2	Nonstressed	3	69	Test_29_FA_JB07	Stressed	3	178	7	1	0.661
Test_27_FA_JB06_2	Stressed	3	152	Test_31_FA_JB07	Nonstressed	3	193	7	2	0.699
Test_29_FA_JB06_2	Stressed	3	131	Test_34_FA_JB07	Nonstressed	3	154	7	3	0.702
Test_2_FA_JB06_2	Nonstressed	3	116	Test_36_FA_JB07	Stressed	3	165	7	4	0.831
Test_34_FA_JB06_2	Nonstressed	3	130	Test_37_FA_JB07	Nonstressed	3	146	7	5	0.836
Test_36_FA_JB06_2	Stressed	3	161	Test_39_FA_JB07	Stressed	3	174	7	6	0.855
Test_37_FA_JB06_2	Stressed	3	120	Test_40_FA_JB07	Nonstressed	3	146	7	7	0.865
Test_3_FA_JB06_2	Stressed	3	99	Test_4_FA_JB07	Stressed	3	147	7	8	0.866
Test_5_FA_JB06_2	Stressed	3	152	Test_5_FA_JB07	Nonstressed	3	202	7	9	0.89
Test_7_FA_JB06_2	Nonstressed	3	115	Test_8_FA_JB07	Stressed	3	156	7	10	0.945
Test_10_FA_JB06_2	Nonstressed	4	444	Test_10_FA_JB07	Stressed	4	180	8	1	0.751
Test_12_FA_JB06_2	Stressed	4	242	Test_12_FA_JB07	Nonstressed	4	169	8	2	0.76
Test_15_FA_JB06_2	Nonstressed	4	245	Test_13_FA_JB07	Stressed	4	162	8	3	0.769
Test_17_FA_JB06_2	Nonstressed	4	241	Test_15_FA_JB07	Nonstressed	4	290	8	4	0.79
Test_19_FA_JB06_2	Stressed	4	235	Test_18_FA_JB07	Nonstressed	4	187	8	5	0.808
Test_1_FA_JB06_2	Nonstressed	4	187	Test_20_FA_JB07	Stressed	4	298	8	6	0.819
Test_21_FA_JB06_2	Stressed	4	175	Test_21_FA_JB07	Nonstressed	4	289	8	7	0.819
Test_22_FA_JB06_2	Stressed	4	223	Test_23_FA_JB07	Stressed	4	161	8	8	0.856
Test_23_FA_JB06_2	Nonstressed	4	201	Test_26_FA_JB07	Stressed	4	236	8	9	0.873
Test_24_FA_JB06_2	Nonstressed	4	251	Test_28_FA_JB07	Nonstressed	4	167	8	10	0.918
Test_25_FA_JB06_2	Nonstressed	4	244	Test_29_FA_JB07	Stressed	4	276
Test_27_FA_JB06_2	Stressed	4	350	Test_31_FA_JB07	Nonstressed	4	211
Test_29_FA_JB06_2	Stressed	4	235	Test_34_FA_JB07	Nonstressed	4	245
Test_2_FA_JB06_2	Nonstressed	4	336	Test_36_FA_JB07	Stressed	4	219
Test_34_FA_JB06_2	Nonstressed	4	294	Test_37_FA_JB07	Nonstressed	4	164
Test_36_FA_JB06_2	Stressed	4	246	Test_39_FA_JB07	Stressed	4	246
Test_37_FA_JB06_2	Stressed	4	304	Test_40_FA_JB07	Nonstressed	4	359
Test_3_FA_JB06_2	Stressed	4	380	Test_4_FA_JB07	Stressed	4	207
Test_5_FA_JB06_2	Stressed	4	165	Test_5_FA_JB07	Nonstressed	4	183
Test_7_FA_JB06_2	Nonstressed	4	323	Test_8_FA_JB07	Stressed	4	162
Test_10_FA_JB06_2	Nonstressed	5	113	Test_10_FA_JB07	Stressed	5	118
Test_12_FA_JB06_2	Stressed	5	90	Test_12_FA_JB07	Nonstressed	5	125
Test_15_FA_JB06_2	Nonstressed	5	106	Test_13_FA_JB07	Stressed	5	97
Test_17_FA_JB06_2	Nonstressed	5	115	Test_15_FA_JB07	Nonstressed	5	91
Test_19_FA_JB06_2	Stressed	5	81	Test_18_FA_JB07	Nonstressed	5	131
Test_1_FA_JB06_2	Nonstressed	5	61	Test_20_FA_JB07	Stressed	5	123
Test_21_FA_JB06_2	Stressed	5	154	Test_21_FA_JB07	Nonstressed	5	116
Test_22_FA_JB06_2	Stressed	5	126	Test_23_FA_JB07	Stressed	5	109
Test_23_FA_JB06_2	Nonstressed	5	78	Test_26_FA_JB07	Stressed	5	135
Test_24_FA_JB06_2	Nonstressed	5	122	Test_28_FA_JB07	Nonstressed	5	116
Test_25_FA_JB06_2	Nonstressed	5	125	Test_29_FA_JB07	Stressed	5	124
Test_27_FA_JB06_2	Stressed	5	58	Test_31_FA_JB07	Nonstressed	5	145
Test_29_FA_JB06_2	Stressed	5	104	Test_34_FA_JB07	Nonstressed	5	124
Test_2_FA_JB06_2	Nonstressed	5	134	Test_36_FA_JB07	Stressed	5	144
Test_34_FA_JB06_2	Nonstressed	5	88	Test_37_FA_JB07	Nonstressed	5	141
Test_36_FA_JB06_2	Stressed	5	92	Test_39_FA_JB07	Stressed	5	141
Test_37_FA_JB06_2	Stressed	5	123	Test_40_FA_JB07	Nonstressed	5	125
Test_3_FA_JB06_2	Stressed	5	128	Test_4_FA_JB07	Stressed	5	127
Test_5_FA_JB06_2	Stressed	5	140	Test_5_FA_JB07	Nonstressed	5	135
Test_7_FA_JB06_2	Nonstressed	5	94	Test_8_FA_JB07	Stressed	5	71
Test_10_FA_JB06_2	Nonstressed	6	385	Test_10_FA_JB07	Stressed	6	280
Test_12_FA_JB06_2	Stressed	6	278	Test_12_FA_JB07	Nonstressed	6	329
Test_15_FA_JB06_2	Nonstressed	6	451	Test_13_FA_JB07	Stressed	6	301
Test_17_FA_JB06_2	Nonstressed	6	358	Test_15_FA_JB07	Nonstressed	6	168
Test_19_FA_JB06_2	Stressed	6	331	Test_18_FA_JB07	Nonstressed	6	223
Test_1_FA_JB06_2	Nonstressed	6	308	Test_20_FA_JB07	Stressed	6	351
Test_21_FA_JB06_2	Stressed	6	291	Test_21_FA_JB07	Nonstressed	6	122
Test_22_FA_JB06_2	Stressed	6	135	Test_23_FA_JB07	Stressed	6	140
Test_23_FA_JB06_2	Nonstressed	6	238	Test_26_FA_JB07	Stressed	6	111
Test_24_FA_JB06_2	Nonstressed	6	225	Test_28_FA_JB07	Nonstressed	6	97
Test_25_FA_JB06_2	Nonstressed	6	259	Test_29_FA_JB07	Stressed	6	309
Test_27_FA_JB06_2	Stressed	6	273	Test_31_FA_JB07	Nonstressed	6	206
Test_29_FA_JB06_2	Stressed	6	317	Test_34_FA_JB07	Nonstressed	6	375
Test_2_FA_JB06_2	Nonstressed	6	151	Test_36_FA_JB07	Stressed	6	198
Test_34_FA_JB06_2	Nonstressed	6	144	Test_37_FA_JB07	Nonstressed	6	198
Test_36_FA_JB06_2	Stressed	6	322	Test_39_FA_JB07	Stressed	6	286
Test_37_FA_JB06_2	Stressed	6	259	Test_40_FA_JB07	Nonstressed	6	264
Test_3_FA_JB06_2	Stressed	6	304	Test_4_FA_JB07	Stressed	6	220
Test_5_FA_JB06_2	Stressed	6	115	Test_5_FA_JB07	Nonstressed	6	155
Test_7_FA_JB06_2	Nonstressed	6	365	Test_8_FA_JB07	Stressed	6	390
Test_10_FA_JB06_2	Nonstressed	7	33	Test_10_FA_JB07	Stressed	7	109
Test_12_FA_JB06_2	Stressed	7	115	Test_12_FA_JB07	Nonstressed	7	130
Test_15_FA_JB06_2	Nonstressed	7	68	Test_13_FA_JB07	Stressed	7	117
Test_17_FA_JB06_2	Nonstressed	7	88	Test_15_FA_JB07	Nonstressed	7	121
Test_19_FA_JB06_2	Stressed	7	78	Test_18_FA_JB07	Nonstressed	7	159
Test_1_FA_JB06_2	Nonstressed	7	74	Test_20_FA_JB07	Stressed	7	29
Test_21_FA_JB06_2	Stressed	7	153	Test_21_FA_JB07	Nonstressed	7	88
Test_22_FA_JB06_2	Stressed	7	137	Test_23_FA_JB07	Stressed	7	139
Test_23_FA_JB06_2	Nonstressed	7	168	Test_26_FA_JB07	Stressed	7	161
Test_24_FA_JB06_2	Nonstressed	7	139	Test_28_FA_JB07	Nonstressed	7	128
Test_25_FA_JB06_2	Nonstressed	7	81	Test_29_FA_JB07	Stressed	7	87
Test_27_FA_JB06_2	Stressed	7	131	Test_31_FA_JB07	Nonstressed	7	118
Test_29_FA_JB06_2	Stressed	7	115	Test_34_FA_JB07	Nonstressed	7	61
Test_2_FA_JB06_2	Nonstressed	7	136	Test_36_FA_JB07	Stressed	7	167
Test_34_FA_JB06_2	Nonstressed	7	175	Test_37_FA_JB07	Nonstressed	7	132
Test_36_FA_JB06_2	Stressed	7	134	Test_39_FA_JB07	Stressed	7	110
Test_37_FA_JB06_2	Stressed	7	80	Test_40_FA_JB07	Nonstressed	7	79
Test_3_FA_JB06_2	Stressed	7	39	Test_4_FA_JB07	Stressed	7	58
Test_5_FA_JB06_2	Stressed	7	192	Test_5_FA_JB07	Nonstressed	7	185
Test_7_FA_JB06_2	Nonstressed	7	49	Test_8_FA_JB07	Stressed	7	79
Test_10_FA_JB06_2	Nonstressed	8	120	Test_10_FA_JB07	Stressed	8	127
Test_12_FA_JB06_2	Stressed	8	142	Test_12_FA_JB07	Nonstressed	8	225
Test_15_FA_JB06_2	Nonstressed	8	194	Test_13_FA_JB07	Stressed	8	241
Test_17_FA_JB06_2	Nonstressed	8	120	Test_15_FA_JB07	Nonstressed	8	128
Test_19_FA_JB06_2	Stressed	8	185	Test_18_FA_JB07	Nonstressed	8	174
Test_1_FA_JB06_2	Nonstressed	8	273	Test_20_FA_JB07	Stressed	8	178
Test_21_FA_JB06_2	Stressed	8	114	Test_21_FA_JB07	Nonstressed	8	112
Test_22_FA_JB06_2	Stressed	8	78	Test_23_FA_JB07	Stressed	8	180
Test_23_FA_JB06_2	Nonstressed	8	146	Test_26_FA_JB07	Stressed	8	192
Test_24_FA_JB06_2	Nonstressed	8	287	Test_28_FA_JB07	Nonstressed	8	136
Test_25_FA_JB06_2	Nonstressed	8	95	Test_29_FA_JB07	Stressed	8	183
Test_27_FA_JB06_2	Stressed	8	202	Test_31_FA_JB07	Nonstressed	8	149
Test_29_FA_JB06_2	Stressed	8	233	Test_34_FA_JB07	Nonstressed	8	202
Test_2_FA_JB06_2	Nonstressed	8	82	Test_36_FA_JB07	Stressed	8	176
Test_34_FA_JB06_2	Nonstressed	8	78	Test_37_FA_JB07	Nonstressed	8	140
Test_36_FA_JB06_2	Stressed	8	279	Test_39_FA_JB07	Stressed	8	121
Test_37_FA_JB06_2	Stressed	8	248	Test_40_FA_JB07	Nonstressed	8	159
Test_3_FA_JB06_2	Stressed	8	120	Test_4_FA_JB07	Stressed	8	182
Test_5_FA_JB06_2	Stressed	8	179	Test_5_FA_JB07	Nonstressed	8	227
Test_7_FA_JB06_2	Nonstressed	8	232	Test_8_FA_JB07	Stressed	8	261

## Sheet: Figure4A
Figure 4A		BLA					dHIP					vHIP
		HILIC merged metabolites					HILIC merged metabolites					HILIC merged metabolites
		mNS_vs_fNS/mELS_vs_fELS					mNS_vs_fNS/mELS_vs_fELS					fNS_vs_mNS/fELS_vs_mELS
	#metabolites	14	49	12		#metabolites	14	44	9		#metabolites	8	40	18
		Glutamic acid	gamma-butyrobetaine	Disaccharide			NAD	Butyrylcarnitine	LPE(38:5)			5'-Methylthioadenosine	4-Dodecylbenzenesulfonic Acid	Betaine
		L-Alanine	GDP-deoxyhexose	Carnosine			Tributyl Phosphate	Xanthine	5'-Methylthioadenosine			DL-Proline	5-(2-Hydroxyethyl)-4-methylthiazole	Carnosine
		Serine	GDP-hexose	Pantothenic acid			Oleoylcarnitine	N-Undecylbenzenesulfonic acid	Myristoylcarnitine			Dodecanoic acid	Adenine	Citrulline
		Palmitoylcarnitine	hexose phosphate	Isovalerylcarnitine			Cysteineglutathione disulfide	Glutamic acid	hexose bisphosphate			Histamine	Adenosine	guanosine 5'-diphospho-methylpentose
		Phosphoenolpyruvic acid	Adenine	Methionine			Betaine	LPC(15:2)	hexose phosphate			N-Acetyl-L-aspartic acid	Adenosine monophosphate	Hexanoylcarnitine
		Dodecanoic acid	Adenosine monophosphate	Homocarnosine			Guanosine	pentose	Cysteineglutathione disulfide			N-gamma-Glutamylglutamine	Adenosine triphosphate	hexose bisphosphate
		Trimethylamine	Adenosine	Citrulline			Glutaminylglutamic acid	4-Trimethylammoniobutanoic acid	N-gamma-Glutamylglutamine			Pantothenic acid	ADP	hexose phosphate
		S-Adenosylhomocysteine	Cytidine monophosphate	Guanosine diphosphate			LPC (16:0)	Inosinic acid	Niacinamide			UDP-N-acetyl-hexosamine	Caprylic acid	Histidine
		N-Acetyl-L-glutamic acid	Guanine	Guanosine triphosphate			C(18:1)	Urocanic acid	Cytosine				Citicoline	Homocarnosine
		HMDB0240771	Guanosine	CDP			Pantothenic acid	Uridine diphosphate-N-acetylgalactosamine					Cytidine monophosphate	L-Aspartic acid
		HMDB0304563	Hypoxanthine	Phosphorylcholine			Glutamine	Adenosine monophosphate					gamma-Glutamylglutamic acid	LPC(16:0)
		LPC(16:0)	L-Asparagine	PE(38:4)			Glutathione	PA(32:0)					GDP-hexose	LPC(18:2)
		LPC(18:1)	Isoleucine				Palmitoylcarnitine	LPC(18:1)					Glutamic acid	monohydroxybenzoic acid
		PC(18:2)	L-Aspartic acid				Uridine 5'-diphosphate	Histidine					Glutamine	pentose phosphate
			Inosine					Guanosine diphosphate					Guanine	Phosphoserine
			O-Phosphoethanolamine					AICAR					Guanosine	UDP-N-acetyl-hexoseamine
			Succinic acid					Adenosine					Guanosine diphosphate	Uridine 5'-diphosphohexonic acid
			Pyroglutamic acid					gamma-Glutamylglutamic acid					Guanosine monophosphate	Uridine diphosphate-N-acetylhexoseamine
			Uridine diphosphate glucose					Adenine					Hypoxanthine
			Uridine 5'-monophosphate					Inosine					Inosine
			Xanthine					Carnosine					Inosinic acid
			Uridine 5'-diphosphate					LPE(20:4)					LPC(15:2)
			Uridine					Uridine					LPC(18:1)
			Adenosine triphosphate					Guanosine monophosphate					LPE(18:1)
			Creatinine					LPC(16:0)					LPE(20:4)
			Glutamine					LPC(18:2)					Methionine sulfoxide
			Leucine					Hypoxanthine					NAD
			Hexanoylcarnitine					pentose phosphate					O-Phosphoethanolamine
			Stearoylcarnitine					Ascorbic acid					Oxidized glutathione
			NAD					Guanine					PA(32:0)
			Uridine diphosphate glucuronic acid					Anserine					PG(36:1)
			D-Sedoheptulose 7-phosphate					Uridine diphosphate glucose					Phosphorylcholine
			ADP					Cytidine monophosphate					Pyroglutamic acid
			Guanosine monophosphate					Adenosine triphosphate					Succinic acid
			Niacinamide					PG(36:1)					Tributyl Phosphate
			Citicoline					4-Dodecylbenzenesulfonic Acid¬†					Uridine
			Butyrylcarnitine					4-Decylbenzenesulfonic acid					Uridine 5'-monophosphate
			Oxidized glutathione					Acetyl-D-carnitine					Uridine diphosphate glucose
			N-gamma-Glutamylglutamine					L-Aspartic acid					Uridine diphosphate glucuronic acid
			HMDB0245277					ADP					Xanthine
			LPE(18:1)					Oxidized glutathione
			LPE(20:4)					LPE(18:1)
			monohydroxybenzoic acid					PS(36:1)
			PA(32:0)					monohydroxybenzoic acid
			PE(36:1)
			pentose
			pentose phosphate
			PG(36:1)
			UDP-N-acetyl-hexosamine

## Sheet: Figure4B
Figure 4B
mNS_vs_fNS_neg_pos_BLA								mELS_vs_fELS_neg_pos_BLA								fNS_vs_mNS_neg_pos_dHPC								fELS_vs_mELS_neg_pos_dHPC								fNS_vs_mNS_neg_pos_vHPC								fELS_vs_mELS_neg_pos_vHPC
	total	expected	hits	Raw p	Holm p	FDR	enrichment ratio		total	expected	hits	Raw p	Holm p	FDR	enrichment ratio		total	expected	hits	Raw p	Holm p	FDR	enrichment ratio		total	expected	hits	Raw p	Holm p	FDR	enrichment ratio		total	expected	hits	Raw p	Holm p	FDR	enrichment ratio		total	expected	hits	Raw p	Holm p	FDR	enrichment ratio
Purine metabolism	70	1.64	12	1.6e-08	1.28e-06	1.28e-06	7.31707	Purine metabolism	70	1.73	14	1.78e-10	1.43e-08	1.43e-08	8.09249	Purine metabolism	70	1.55	15	1.51e-12	1.21e-10	1.21e-10	9.67742	Purine metabolism	70	1.27	13	2.52e-11	2.02e-09	2.02e-09	10.2362	Purine metabolism	70	1.59	14	4.75e-11	3.8e-09	3.8e-09	8.80503	Purine metabolism	70	1.68	14	1.17e-10	9.33e-09	9.33e-09	8.33333
Alanine, aspartate and glutamate metabolism	28	0.655	5	0.000351	0.0277	0.014	7.63359	Pyrimidine metabolism	39	0.963	6	0.000271	0.0214	0.0108	6.23053	Histidine metabolism	16	0.353	6	5.03e-07	3.98e-05	2.01e-05	16.9972	Histidine metabolism	16	0.291	6	1.46e-07	1.15e-05	5.83e-06	20.6186	Glycerophospholipid metabolism	36	0.819	5	0.00103	0.0812	0.0411	6.10501	Arginine biosynthesis	14	0.337	4	0.000239	0.0189	0.00955	11.8694
Pyrimidine metabolism	39	0.912	5	0.0017	0.133	0.0454	5.48246	Arginine biosynthesis	14	0.346	3	0.00419	0.327	0.0824	8.67052	beta-Alanine metabolism	21	0.464	4	0.000912	0.0712	0.0243	8.62069	beta-Alanine metabolism	21	0.382	4	0.000425	0.0331	0.0113	10.4712	Alanine, aspartate and glutamate metabolism	28	0.637	4	0.00312	0.243	0.0831	6.27943	Histidine metabolism	16	0.385	4	0.000419	0.0327	0.0112	10.3896
Arginine biosynthesis	14	0.327	3	0.00359	0.276	0.0706	9.17431	Alanine, aspartate and glutamate metabolism	28	0.691	4	0.00423	0.327	0.0824	5.78871	Arginine biosynthesis	14	0.309	3	0.00304	0.234	0.0608	9.70874	Arginine biosynthesis	14	0.255	2	0.0254	1	0.463	7.84314	Nitrogen metabolism	6	0.136	2	0.00712	0.548	0.142	14.7059	Glycerophospholipid metabolism	36	0.865	5	0.00133	0.103	0.0267	5.78035
Nicotinate and nicotinamide metabolism	15	0.351	3	0.00441	0.335	0.0706	8.54701	Nicotinate and nicotinamide metabolism	15	0.37	3	0.00515	0.392	0.0824	8.10811	Nitrogen metabolism	6	0.133	2	0.00672	0.511	0.108	15.0376	Nicotinate and nicotinamide metabolism	15	0.273	2	0.029	1	0.463	7.32601	Pyrimidine metabolism	39	0.887	4	0.0105	0.796	0.168	4.50958	Alanine, aspartate and glutamate metabolism	28	0.673	4	0.00383	0.291	0.0613	5.94354
Valine, leucine and isoleucine biosynthesis	8	0.187	2	0.0136	1	0.182	10.6952	Valine, leucine and isoleucine biosynthesis	8	0.198	2	0.0151	1	0.202	10.101	Pyrimidine metabolism	39	0.862	4	0.00945	0.709	0.126	4.64037	Alanine, aspartate and glutamate metabolism	28	0.509	2	0.0902	1	1	3.92927	Ascorbate and aldarate metabolism	9	0.205	2	0.0164	1	0.218	9.7561	Nitrogen metabolism	6	0.144	2	0.00794	0.596	0.106	13.8889
Ascorbate and aldarate metabolism	9	0.211	2	0.0173	1	0.197	9.47867	Ascorbate and aldarate metabolism	9	0.222	2	0.0192	1	0.219	9.00901	Alanine, aspartate and glutamate metabolism	28	0.619	3	0.0221	1	0.221	4.84653	Glutathione metabolism	28	0.509	2	0.0902	1	1	3.92927	Glutathione metabolism	28	0.637	3	0.0239	1	0.273	4.70958	beta-Alanine metabolism	21	0.505	3	0.0126	0.935	0.127	5.94059
Pentose and glucuronate interconversions	19	0.444	2	0.0709	1	0.69	4.5045	Glycerophospholipid metabolism	36	0.889	3	0.0566	1	0.509	3.37458	Glutathione metabolism	28	0.619	3	0.0221	1	0.221	4.84653	Nitrogen metabolism	6	0.109	1	0.104	1	1	9.17431	Arginine biosynthesis	14	0.318	2	0.0385	1	0.385	6.28931	Pyrimidine metabolism	39	0.938	4	0.0127	0.935	0.127	4.26439
Citrate cycle (TCA cycle)	20	0.468	2	0.0777	1	0.69	4.2735	Histidine metabolism	16	0.395	2	0.0573	1	0.509	5.06329	Nicotinate and nicotinamide metabolism	15	0.331	2	0.0416	1	0.369	6.0423	Glycerophospholipid metabolism	36	0.655	2	0.138	1	1	3.05344	Butanoate metabolism	15	0.341	2	0.0438	1	0.39	5.8651	Ascorbate and aldarate metabolism	9	0.216	2	0.0182	1	0.162	9.25926
Nitrogen metabolism	6	0.14	1	0.133	1	1	7.14286	Pentose and glucuronate interconversions	19	0.469	2	0.078	1	0.619	4.26439	Pantothenate and CoA biosynthesis	20	0.442	2	0.0702	1	0.562	4.52489	Ascorbate and aldarate metabolism	9	0.164	1	0.153	1	1	6.09756	Histidine metabolism	16	0.364	2	0.0494	1	0.395	5.49451	Glutathione metabolism	28	0.673	3	0.0277	1	0.222	4.45765
Glutathione metabolism	28	0.655	2	0.138	1	1	3.05344	Pantothenate and CoA biosynthesis	20	0.494	2	0.0853	1	0.619	4.04858	Glyoxylate and dicarboxylate metabolism	31	0.685	2	0.148	1	1	2.91971	Pyrimidine metabolism	39	0.71	2	0.157	1	1	2.8169	Pentose and glucuronate interconversions	19	0.432	2	0.0675	1	0.491	4.62963	Butanoate metabolism	15	0.361	2	0.0485	1	0.323	5.54017
Glyoxylate and dicarboxylate metabolism	31	0.725	2	0.162	1	1	2.75862	beta-Alanine metabolism	21	0.519	2	0.0929	1	0.619	3.85356	Ascorbate and aldarate metabolism	9	0.199	1	0.183	1	1	5.02513	Butanoate metabolism	15	0.273	1	0.242	1	1	3.663	Glyoxylate and dicarboxylate metabolism	31	0.705	2	0.155	1	1	2.83688	Nicotinate and nicotinamide metabolism	15	0.361	2	0.0485	1	0.323	5.54017
Sphingolipid metabolism	32	0.749	2	0.171	1	1	2.67023	Nitrogen metabolism	6	0.148	1	0.14	1	0.859	6.75676	Glycerophospholipid metabolism	36	0.795	2	0.188	1	1	2.51572	Glycerolipid metabolism	16	0.291	1	0.256	1	1	3.43643	Amino sugar and nucleotide sugar metabolism	42	0.955	2	0.247	1	1	2.09424	Pentose and glucuronate interconversions	19	0.457	2	0.0744	1	0.458	4.37637
Cysteine and methionine metabolism	33	0.772	2	0.179	1	1	2.59067	Glutathione metabolism	28	0.691	2	0.15	1	0.859	2.89436	Butanoate metabolism	15	0.331	1	0.286	1	1	3.02115	Starch and sucrose metabolism	18	0.327	1	0.283	1	1	3.0581	Fatty acid biosynthesis	47	1.07	2	0.29	1	1	1.86916	Glyoxylate and dicarboxylate metabolism	31	0.745	2	0.17	1	0.969	2.68456
Glycerophospholipid metabolism	36	0.842	2	0.205	1	1	2.3753	Valine, leucine and isoleucine degradation	39	0.963	2	0.25	1	1	2.07684	Glycerolipid metabolism	16	0.353	1	0.302	1	1	2.83286	Pentose and glucuronate interconversions	19	0.346	1	0.296	1	1	2.89017	Nicotinate and nicotinamide metabolism	15	0.341	1	0.293	1	1	2.93255	Glycine, serine and threonine metabolism	33	0.793	2	0.187	1	0.997	2.52207
Valine, leucine and isoleucine degradation	39	0.912	2	0.231	1	1	2.19298	Amino sugar and nucleotide sugar metabolism	42	1.04	2	0.278	1	1	1.92308	Starch and sucrose metabolism	18	0.398	1	0.333	1	1	2.51256	Pantothenate and CoA biosynthesis	20	0.364	1	0.309	1	1	2.74725	Glycerolipid metabolism	16	0.364	1	0.309	1	1	2.74725	Arginine and proline metabolism	36	0.865	2	0.214	1	1	2.31214
Amino sugar and nucleotide sugar metabolism	42	0.982	2	0.257	1	1	2.03666	Butanoate metabolism	15	0.37	1	0.314	1	1	2.7027	Pentose and glucuronate interconversions	19	0.42	1	0.348	1	1	2.38095	Galactose metabolism	27	0.491	1	0.393	1	1	2.03666	Starch and sucrose metabolism	18	0.409	1	0.341	1	1	2.44499	Amino sugar and nucleotide sugar metabolism	42	1.01	2	0.268	1	1	1.9802
D-Amino acid metabolism	15	0.351	1	0.3	1	1	2.849	Starch and sucrose metabolism	18	0.444	1	0.364	1	1	2.25225	Galactose metabolism	27	0.596	1	0.456	1	1	1.67785	Lysine degradation	30	0.546	1	0.427	1	1	1.8315	Citrate cycle (TCA cycle)	20	0.455	1	0.371	1	1	2.1978	Glycerolipid metabolism	16	0.385	1	0.324	1	1	2.5974
Butanoate metabolism	15	0.351	1	0.3	1	1	2.849	Citrate cycle (TCA cycle)	20	0.494	1	0.395	1	1	2.02429	Lysine degradation	30	0.663	1	0.492	1	1	1.5083	Glyoxylate and dicarboxylate metabolism	31	0.564	1	0.437	1	1	1.77305	Pantothenate and CoA biosynthesis	20	0.455	1	0.371	1	1	2.1978	Starch and sucrose metabolism	18	0.433	1	0.356	1	1	2.30947
Histidine metabolism	16	0.374	1	0.317	1	1	2.6738	Propanoate metabolism	21	0.519	1	0.411	1	1	1.92678	Porphyrin metabolism	31	0.685	1	0.503	1	1	1.45985	Porphyrin metabolism	31	0.564	1	0.437	1	1	1.77305	Propanoate metabolism	21	0.478	1	0.385	1	1	2.09205	Citrate cycle (TCA cycle)	20	0.481	1	0.387	1	1	2.079
Starch and sucrose metabolism	18	0.421	1	0.348	1	1	2.3753	Folate biosynthesis	26	0.642	1	0.481	1	1	1.55763	Glycine, serine and threonine metabolism	33	0.729	1	0.525	1	1	1.37174	Cysteine and methionine metabolism	33	0.6	1	0.458	1	1	1.66667	Galactose metabolism	27	0.614	1	0.466	1	1	1.62866	Pantothenate and CoA biosynthesis	20	0.481	1	0.387	1	1	2.079
Selenocompound metabolism	20	0.468	1	0.379	1	1	2.13675	Galactose metabolism	27	0.667	1	0.494	1	1	1.49925	Arginine and proline metabolism	36	0.795	1	0.557	1	1	1.25786	Arginine and proline metabolism	36	0.655	1	0.488	1	1	1.52672	Porphyrin metabolism	31	0.705	1	0.513	1	1	1.41844	Propanoate metabolism	21	0.505	1	0.402	1	1	1.9802
Pantothenate and CoA biosynthesis	20	0.468	1	0.379	1	1	2.13675	Glyoxylate and dicarboxylate metabolism	31	0.765	1	0.543	1	1	1.30719	Fatty acid degradation	39	0.862	1	0.586	1	1	1.16009	Amino sugar and nucleotide sugar metabolism	42	0.764	1	0.542	1	1	1.3089	Sphingolipid metabolism	32	0.728	1	0.525	1	1	1.37363	Galactose metabolism	27	0.649	1	0.485	1	1	1.54083
beta-Alanine metabolism	21	0.491	1	0.394	1	1	2.03666	Sphingolipid metabolism	32	0.79	1	0.554	1	1	1.26582	Amino sugar and nucleotide sugar metabolism	42	0.928	1	0.614	1	1	1.07759									Cysteine and methionine metabolism	33	0.75	1	0.536	1	1	1.33333	Porphyrin metabolism	31	0.745	1	0.533	1	1	1.34228
Propanoate metabolism	21	0.491	1	0.394	1	1	2.03666	Cysteine and methionine metabolism	33	0.815	1	0.566	1	1	1.22699																	Arginine and proline metabolism	36	0.819	1	0.567	1	1	1.221	Sphingolipid metabolism	32	0.769	1	0.545	1	1	1.30039
Pyruvate metabolism	23	0.538	1	0.422	1	1	1.85874	Arginine and proline metabolism	36	0.889	1	0.598	1	1	1.12486																									Cysteine and methionine metabolism	33	0.793	1	0.556	1	1	1.26103
Glycolysis / Gluconeogenesis	26	0.608	1	0.462	1	1	1.64474																																	Fatty acid biosynthesis	47	1.13	1	0.687	1	1	0.884956
Galactose metabolism	27	0.632	1	0.475	1	1	1.58228
Glycine, serine and threonine metabolism	33	0.772	1	0.546	1	1	1.29534
Fatty acid degradation	39	0.912	1	0.607	1	1	1.09649
Fatty acid biosynthesis	47	1.1	1	0.677	1	1	0.909091

## Sheet: Figure S1
Supplemental Figure 1
COHORT C								COHORT D
			Panel								Panel
			C,D	C,D	C,D	C,D					E.F	E.F	E.F	E.F
animal_id	condition	Sex	d_CA1	d_CA2_3	d_DG	BLA		animal_id	condition	Sex	d_CA1	d_CA2_3	d_DG	BLA
13.1	ELS	Female	10.9205	14.881	11.341	13.999		38	NS	Female	38.9863	54.0487	74.0417	49.9973
2.4	ELS	Female	11.6375	13.309	11.8455	13.1845		40	NS	Female	39.0523	45.759	68.834	30.3817
2.2	ELS	Female	20.809	35.2985	27.3	22.0895		18	NS	Female	31.8577	38.065	61.9473	38.64
13.5	ELS	Male	7.4145	20.2445	14.4075	13.995		42	NS	Female	31.2463	38.1917	57.9313	59.261
13.6	ELS	Male	12.061	12.627	8.988	15.334		33	NS	Male	35.8673	55.6107	77.159	27.152
13.4	ELS	Male	15.452	19.4645	20.761	13.7485		29	NS	Male	22.3023	31.924	57.3807	19.291
13.3	ELS	Male	13.208	20.561	13.031	10.068		55	NS	Male	33.5857	43.8247	79.414	41.7463
2.1	ELS	Male	12.7505	17.192	16.4315	10.503		31	NS	Male	19.695	31.887	51.676	16.0427
10.8	NS	Female	7.276	15.376	15.561	18.879		2	ELS	Female	48.4107	61.592	85.6743	51.9183
10.9	NS	Female	9.228	15.827	14.2215	8.895		62	ELS	Female	30.2353	41.9577	63.9643	18.652
10.5	NS	Female	20.7705	27.2245	22.669	23.5145		44	ELS	Female	46.4097	66.736	75.2237	56.6413
10.6	NS	Female	22.4435	35.689	23.037	14.84		28	ELS	Female	34.9397	43.0047	66.4203	36.6573
10.4	NS	Female	13.6675	19.893	17.9295	16.573		30	ELS	Female	41.0813	48.6067	69.7063	6.844
10.7	NS	Female	5.4555	12.004	9.904	16.408		59	ELS	Male	56.5593	71.9007	88.94	38.148
10.1	NS	Male	5.5585	7.573	6.4045	12.821		41	ELS	Male	51.152	58.5307	81.523	33.155
10.2	NS	Male	6.6825	14.425	11.803	21.174		43	ELS	Male	39.8113	50.632	88.388	36.5957
10.3	NS	Male	12.5335	15.95	12.7395	12.034

## Sheet: Figure S2
Supplemental Figure 2
COHORT A
			Panel
			A_B	A_B	A_B	A_B	A_B	C_D	C_D	C_D	E_F	E_F	E_F
ID	condition	Sex	SC_1_min	SC_2_min	SC_3_min	SC_4_min	SC_5_min	FR_1_5_tone	FR_6_10_tone	FR_11_15_tone	FR_1_5_ITI	FR_6_10_ITI	FR_11_14_ITI
102	ELS	Female	5.83333	27	17.8333	15.6667	10.3333	47.5333	47.4	42.4	26.8	24.1111	25.3889
12	ELS	Female	2	23.8333	12.1667	17	61.6667	57.7333	64.8	66.8	42.7333	36.6889	44.8333
20	NS	Female	49.8333	50.5	43.5	47.6667	60.6667	65.6	77.7333	64.1333	18.4444	31.8222	46.8056
22	NS	Female	0	27.5	35.3333	50.3333	60.5	61.4	67.7333	60.2	35.4889	36.4444	22.4167
26	NS	Female	16.1667	6.83333	38.1667	53.3333	55.3333	63.6667	65.4	68.6667	15.2667	8.4	10.1944
32	ELS	Female	1	16.1667	1	4.33333	11.5	42.6	52.1333	54.6667	42.8444	52.3333	44.5
38	ELS	Female	1.66667	13	26.3333	31.8333	23	45.2	44.3333	42.4	38.5333	43.3778	39.2222
4	ELS	Female	38.6667	51	71.1667	63.3333	73.8333	64.4	70.3333	74.2667	36.7556	50.7333	40.7778
46	NS	Female	43.3333	59.5	57.6667	66.5	75	75.6667	68.8667	71.4	40.0667	30.6	32.3056
486	NS	Female	67.8333	85.3333	92.1667	98.3333	97.8333
496	NS	Female	35.3333	51	63.8333	63.8333	61.3333	72	83.6667	83.2667	57	51.0444	55.5
62	NS	Female	15.1667	51.1667	62.3333	84.6667	53.6667	83.1333	80.5333	80.1333	43.5111	75.6444	69.5556
66	NS	Female	35	14.8333	6.16667	47.6667	43.3333	49.9333	52.7333	53.6667	31.2222	17.8667	32
68	NS	Female	20.3333	50	46.6667	55.1667	30.8333	54.6667	68.0667	67.5333	47.3778	23.9333	45.4722
70	ELS	Female	19.3333	29.1667	32	23.1667	51.5
72	ELS	Female	54	26.5	29.6667	43.1667	67.1667	59.4	57.0667	59.8667	51.4667	50.8	49.5
76	ELS	Female	1	12.3333	6.16667	25.3333	36.6667
90	ELS	Female	2.33333	20.8333	44.5	51.8333	63.8333	64.2	72.1333	60.4	22.0889	26.9556	50.6667
94	ELS	Female	1.66667	2.33333	8	2.66667	18	64.0667	72.0667	66.8	19.4	23.6	24.9167
5	NS	Male	27.3333	29.1667	30.6667	49	54.3333	49.2	65.1333	59.4	23.3111	44.6	41.8611
7	NS	Male	13.6667	47	58	65.1667	60	66.1333	59.1333	62.9333	31.2444	35.5556	51.2222
9	ELS	Male	11.5	18.6667	2.16667	15.6667	27	34.1333	39.2667	33.8667	15.2	39.8	52.8889
27	ELS	Male	16.6667	31	21.3333	24.8333	42	51.5333	48.9333	48.7333	18	35.6	30.2222
29	NS	Male						68.1333	68.5333	61.2667	16.0667	23.0667	11.9722
31	NS	Male						63.1333	75.2667	63.8	21.0444	31.8	29.9722
33	NS	Male	48.8333	64.8333	36.5	30.1667	27.3333	68.8	74.5333	68.8	18.9111	30.6	27.4444
35	NS	Male	1	33	45.1667	11.6667	13	80.4	77.9333	74.8667	25.8	19.9556	31.9167
57	NS	Male	22.1667	17.1667	6	20	21.8333	59.2667	73.1333	71.4	12.5556	17.5556	19.5
59	NS	Male	2.33333	4.66667	4	45.1667	61.8333	53.9333	59	59.2667	6.64444	9.44444	22.1389
73	ELS	Male	2.66667	12	0	26.1667	24.6667	40.6	31	35	5.06667	17.1333	23
75	ELS	Male	22.3333	30.5	36.3333	62.1667	14	48.2667	51.5333	48.5333	27.4667	41.2889	44.6944
77	ELS	Male	8	13.3333	4.83333	21.1667	21.6667	46.2	54.0667	50.0667	32.9778	53.2444	69.0556
79	ELS	Male	4.5	11.5	23.5	17.1667	4.16667	54.6	61.5333	55.4667	16.0444	19.1333	33.9722
81	NS	Male	1	18.1667	48.5	9.33333	41.1667	65.6667	79.6	80.2667	25.5778	44.4222	49.5278
83	NS	Male	52.8333	60.1667	68.5	82	80.8333	60.2	78.6	78	38.6222	48.7333	40.9444
93	ELS	Male	7.33333	14.5	8.5	11.5	33	53.9333	68.9333	55.2	15.1111	28.5333	33.8889
95	ELS	Male	5.66667	1.16667	0	17.3333	5	64.5333	62	52.0667	18.6889	33.9333	8.30556
97	ELS	Male	3.83333	6.33333	20	20.8333	49.3333	73.4	81.8667	75.8	25.9556	23.5778	37.9722
99	ELS	Male	27.1667	35.8333	45.8333	50.1667	49.3333	52.1333	57.4667	60.7333	27.7333	34.1333	31.2778

## Sheet: Figure S3
Supplemental Figure 3
COHORT A
Panel
A (female time in cluster)				B (male time in cluster)
Animal ID	Condition	Cluster ID	Time in cluster (s)	Animal ID	Condition	Cluster ID	Time in cluster (s)
Test_24_FA_JB06_2	Nonstressed	0	51	Test_28_FA_JB07	Nonstressed	0	279
Test_19_FA_JB06_2	Stressed	0	162	Test_18_FA_JB07	Nonstressed	0	165
Test_1_FA_JB06_2	Nonstressed	0	201	Test_20_FA_JB07	Stressed	0	119
Test_21_FA_JB06_2	Stressed	0	253	Test_21_FA_JB07	Nonstressed	0	368
Test_22_FA_JB06_2	Stressed	0	380	Test_23_FA_JB07	Stressed	0	254
Test_23_FA_JB06_2	Nonstressed	0	304	Test_26_FA_JB07	Stressed	0	210
Test_25_FA_JB06_2	Nonstressed	0	220	Test_29_FA_JB07	Stressed	0	91
Test_17_FA_JB06_2	Nonstressed	0	272	Test_15_FA_JB07	Nonstressed	0	276
Test_27_FA_JB06_2	Stressed	0	85	Test_31_FA_JB07	Nonstressed	0	196
Test_2_FA_JB06_2	Nonstressed	0	190	Test_36_FA_JB07	Stressed	0	131
Test_34_FA_JB06_2	Nonstressed	0	416	Test_37_FA_JB07	Nonstressed	0	286
Test_36_FA_JB06_2	Stressed	0	47	Test_39_FA_JB07	Stressed	0	196
Test_37_FA_JB06_2	Stressed	0	72	Test_40_FA_JB07	Nonstressed	0	92
Test_3_FA_JB06_2	Stressed	0	74	Test_4_FA_JB07	Stressed	0	216
Test_5_FA_JB06_2	Stressed	0	292	Test_5_FA_JB07	Nonstressed	0	159
Test_29_FA_JB06_2	Stressed	0	146	Test_34_FA_JB07	Nonstressed	0	61
Test_15_FA_JB06_2	Nonstressed	0	50	Test_13_FA_JB07	Stressed	0	94
Test_7_FA_JB06_2	Nonstressed	0	55	Test_8_FA_JB07	Stressed	0	178
Test_12_FA_JB06_2	Stressed	0	216	Test_12_FA_JB07	Nonstressed	0	101
Test_10_FA_JB06_2	Nonstressed	0	106	Test_10_FA_JB07	Stressed	0	193
Test_34_FA_JB06_2	Nonstressed	1	57	Test_37_FA_JB07	Nonstressed	1	69
Test_23_FA_JB06_2	Nonstressed	1	58	Test_26_FA_JB07	Stressed	1	73
Test_29_FA_JB06_2	Stressed	1	35	Test_34_FA_JB07	Nonstressed	1	42
Test_7_FA_JB06_2	Nonstressed	1	38	Test_8_FA_JB07	Stressed	1	43
Test_22_FA_JB06_2	Stressed	1	64	Test_23_FA_JB07	Stressed	1	81
Test_19_FA_JB06_2	Stressed	1	43	Test_18_FA_JB07	Nonstressed	1	72
Test_21_FA_JB06_2	Stressed	1	58	Test_21_FA_JB07	Nonstressed	1	77
Test_25_FA_JB06_2	Nonstressed	1	58	Test_29_FA_JB07	Stressed	1	56
Test_5_FA_JB06_2	Stressed	1	49	Test_5_FA_JB07	Nonstressed	1	59
Test_3_FA_JB06_2	Stressed	1	80	Test_4_FA_JB07	Stressed	1	84
Test_10_FA_JB06_2	Nonstressed	1	45	Test_10_FA_JB07	Stressed	1	97
Test_1_FA_JB06_2	Nonstressed	1	31	Test_20_FA_JB07	Stressed	1	43
Test_17_FA_JB06_2	Nonstressed	1	41	Test_15_FA_JB07	Nonstressed	1	114
Test_12_FA_JB06_2	Stressed	1	78	Test_12_FA_JB07	Nonstressed	1	42
Test_2_FA_JB06_2	Nonstressed	1	55	Test_36_FA_JB07	Stressed	1	45
Test_27_FA_JB06_2	Stressed	1	67	Test_31_FA_JB07	Nonstressed	1	76
Test_24_FA_JB06_2	Nonstressed	1	41	Test_28_FA_JB07	Nonstressed	1	74
Test_37_FA_JB06_2	Stressed	1	64	Test_40_FA_JB07	Nonstressed	1	76
Test_15_FA_JB06_2	Nonstressed	1	28	Test_13_FA_JB07	Stressed	1	51
Test_36_FA_JB06_2	Stressed	1	35	Test_39_FA_JB07	Stressed	1	51
Test_21_FA_JB06_2	Stressed	2	250	Test_21_FA_JB07	Nonstressed	2	260
Test_22_FA_JB06_2	Stressed	2	276	Test_23_FA_JB07	Stressed	2	315
Test_27_FA_JB06_2	Stressed	2	241	Test_31_FA_JB07	Nonstressed	2	198
Test_5_FA_JB06_2	Stressed	2	183	Test_5_FA_JB07	Nonstressed	2	124
Test_12_FA_JB06_2	Stressed	2	300	Test_12_FA_JB07	Nonstressed	2	92
Test_37_FA_JB06_2	Stressed	2	253	Test_40_FA_JB07	Nonstressed	2	176
Test_10_FA_JB06_2	Nonstressed	2	158	Test_10_FA_JB07	Stressed	2	168
Test_7_FA_JB06_2	Nonstressed	2	303	Test_8_FA_JB07	Stressed	2	175
Test_29_FA_JB06_2	Stressed	2	160	Test_34_FA_JB07	Nonstressed	2	283
Test_23_FA_JB06_2	Nonstressed	2	215	Test_26_FA_JB07	Stressed	2	119
Test_25_FA_JB06_2	Nonstressed	2	486	Test_29_FA_JB07	Stressed	2	212
Test_19_FA_JB06_2	Stressed	2	464	Test_18_FA_JB07	Nonstressed	2	333
Test_34_FA_JB06_2	Nonstressed	2	217	Test_37_FA_JB07	Nonstressed	2	218
Test_17_FA_JB06_2	Nonstressed	2	362	Test_15_FA_JB07	Nonstressed	2	201
Test_3_FA_JB06_2	Stressed	2	371	Test_4_FA_JB07	Stressed	2	215
Test_2_FA_JB06_2	Nonstressed	2	291	Test_36_FA_JB07	Stressed	2	262
Test_36_FA_JB06_2	Stressed	2	154	Test_39_FA_JB07	Stressed	2	289
Test_24_FA_JB06_2	Nonstressed	2	98	Test_28_FA_JB07	Nonstressed	2	335
Test_15_FA_JB06_2	Nonstressed	2	378	Test_13_FA_JB07	Stressed	2	190
Test_1_FA_JB06_2	Nonstressed	2	304	Test_20_FA_JB07	Stressed	2	210
Test_25_FA_JB06_2	Nonstressed	3	99	Test_29_FA_JB07	Stressed	3	98
Test_5_FA_JB06_2	Stressed	3	104	Test_5_FA_JB07	Nonstressed	3	128
Test_22_FA_JB06_2	Stressed	3	95	Test_23_FA_JB07	Stressed	3	109
Test_23_FA_JB06_2	Nonstressed	3	73	Test_26_FA_JB07	Stressed	3	114
Test_27_FA_JB06_2	Stressed	3	52	Test_31_FA_JB07	Nonstressed	3	108
Test_21_FA_JB06_2	Stressed	3	116	Test_21_FA_JB07	Nonstressed	3	84
Test_15_FA_JB06_2	Nonstressed	3	83	Test_13_FA_JB07	Stressed	3	81
Test_2_FA_JB06_2	Nonstressed	3	121	Test_36_FA_JB07	Stressed	3	108
Test_3_FA_JB06_2	Stressed	3	90	Test_4_FA_JB07	Stressed	3	122
Test_17_FA_JB06_2	Nonstressed	3	94	Test_15_FA_JB07	Nonstressed	3	75
Test_10_FA_JB06_2	Nonstressed	3	86	Test_10_FA_JB07	Stressed	3	98
Test_19_FA_JB06_2	Stressed	3	56	Test_18_FA_JB07	Nonstressed	3	107
Test_12_FA_JB06_2	Stressed	3	78	Test_12_FA_JB07	Nonstressed	3	108
Test_29_FA_JB06_2	Stressed	3	88	Test_34_FA_JB07	Nonstressed	3	103
Test_36_FA_JB06_2	Stressed	3	80	Test_39_FA_JB07	Stressed	3	108
Test_1_FA_JB06_2	Nonstressed	3	54	Test_20_FA_JB07	Stressed	3	97
Test_24_FA_JB06_2	Nonstressed	3	103	Test_28_FA_JB07	Nonstressed	3	93
Test_37_FA_JB06_2	Stressed	3	104	Test_40_FA_JB07	Nonstressed	3	93
Test_7_FA_JB06_2	Nonstressed	3	96	Test_8_FA_JB07	Stressed	3	65
Test_34_FA_JB06_2	Nonstressed	3	72	Test_37_FA_JB07	Nonstressed	3	106
Test_34_FA_JB06_2	Nonstressed	4	80	Test_37_FA_JB07	Nonstressed	4	148
Test_27_FA_JB06_2	Stressed	4	197	Test_31_FA_JB07	Nonstressed	4	163
Test_5_FA_JB06_2	Stressed	4	176	Test_5_FA_JB07	Nonstressed	4	234
Test_25_FA_JB06_2	Nonstressed	4	100	Test_29_FA_JB07	Stressed	4	180
Test_2_FA_JB06_2	Nonstressed	4	88	Test_36_FA_JB07	Stressed	4	169
Test_29_FA_JB06_2	Stressed	4	230	Test_34_FA_JB07	Nonstressed	4	198
Test_10_FA_JB06_2	Nonstressed	4	121	Test_10_FA_JB07	Stressed	4	134
Test_24_FA_JB06_2	Nonstressed	4	276	Test_28_FA_JB07	Nonstressed	4	143
Test_19_FA_JB06_2	Stressed	4	177	Test_18_FA_JB07	Nonstressed	4	180
Test_37_FA_JB06_2	Stressed	4	239	Test_40_FA_JB07	Nonstressed	4	160
Test_12_FA_JB06_2	Stressed	4	151	Test_12_FA_JB07	Nonstressed	4	229
Test_21_FA_JB06_2	Stressed	4	121	Test_21_FA_JB07	Nonstressed	4	121
Test_1_FA_JB06_2	Nonstressed	4	279	Test_20_FA_JB07	Stressed	4	180
Test_22_FA_JB06_2	Stressed	4	85	Test_23_FA_JB07	Stressed	4	186
Test_17_FA_JB06_2	Nonstressed	4	121	Test_15_FA_JB07	Nonstressed	4	142
Test_7_FA_JB06_2	Nonstressed	4	217	Test_8_FA_JB07	Stressed	4	271
Test_3_FA_JB06_2	Stressed	4	124	Test_4_FA_JB07	Stressed	4	190
Test_23_FA_JB06_2	Nonstressed	4	152	Test_26_FA_JB07	Stressed	4	204
Test_15_FA_JB06_2	Nonstressed	4	175	Test_13_FA_JB07	Stressed	4	244
Test_36_FA_JB06_2	Stressed	4	267	Test_39_FA_JB07	Stressed	4	126
Test_7_FA_JB06_2	Nonstressed	5	136	Test_8_FA_JB07	Stressed	5	181
Test_29_FA_JB06_2	Stressed	5	159	Test_34_FA_JB07	Nonstressed	5	188
Test_3_FA_JB06_2	Stressed	5	115	Test_4_FA_JB07	Stressed	5	182
Test_15_FA_JB06_2	Nonstressed	5	153	Test_13_FA_JB07	Stressed	5	297
Test_19_FA_JB06_2	Stressed	5	146	Test_18_FA_JB07	Nonstressed	5	150
Test_37_FA_JB06_2	Stressed	5	155	Test_40_FA_JB07	Nonstressed	5	165
Test_5_FA_JB06_2	Stressed	5	168	Test_5_FA_JB07	Nonstressed	5	224
Test_17_FA_JB06_2	Nonstressed	5	76	Test_15_FA_JB07	Nonstressed	5	134
Test_34_FA_JB06_2	Nonstressed	5	52	Test_37_FA_JB07	Nonstressed	5	151
Test_24_FA_JB06_2	Nonstressed	5	248	Test_28_FA_JB07	Nonstressed	5	108
Test_27_FA_JB06_2	Stressed	5	169	Test_31_FA_JB07	Nonstressed	5	197
Test_1_FA_JB06_2	Nonstressed	5	96	Test_20_FA_JB07	Stressed	5	206
Test_21_FA_JB06_2	Stressed	5	118	Test_21_FA_JB07	Nonstressed	5	128
Test_10_FA_JB06_2	Nonstressed	5	121	Test_10_FA_JB07	Stressed	5	211
Test_25_FA_JB06_2	Nonstressed	5	86	Test_29_FA_JB07	Stressed	5	219
Test_22_FA_JB06_2	Stressed	5	112	Test_23_FA_JB07	Stressed	5	132
Test_2_FA_JB06_2	Nonstressed	5	127	Test_36_FA_JB07	Stressed	5	191
Test_23_FA_JB06_2	Nonstressed	5	101	Test_26_FA_JB07	Stressed	5	205
Test_36_FA_JB06_2	Stressed	5	204	Test_39_FA_JB07	Stressed	5	174
Test_12_FA_JB06_2	Stressed	5	113	Test_12_FA_JB07	Nonstressed	5	235
Test_37_FA_JB06_2	Stressed	6	64	Test_40_FA_JB07	Nonstressed	6	79
Test_34_FA_JB06_2	Nonstressed	6	55	Test_37_FA_JB07	Nonstressed	6	81
Test_36_FA_JB06_2	Stressed	6	58	Test_39_FA_JB07	Stressed	6	87
Test_2_FA_JB06_2	Nonstressed	6	63	Test_36_FA_JB07	Stressed	6	69
Test_7_FA_JB06_2	Nonstressed	6	25	Test_8_FA_JB07	Stressed	6	45
Test_22_FA_JB06_2	Stressed	6	84	Test_23_FA_JB07	Stressed	6	55
Test_21_FA_JB06_2	Stressed	6	59	Test_21_FA_JB07	Nonstressed	6	44
Test_19_FA_JB06_2	Stressed	6	46	Test_18_FA_JB07	Nonstressed	6	73
Test_23_FA_JB06_2	Nonstressed	6	56	Test_26_FA_JB07	Stressed	6	68
Test_17_FA_JB06_2	Nonstressed	6	63	Test_15_FA_JB07	Nonstressed	6	79
Test_24_FA_JB06_2	Nonstressed	6	69	Test_28_FA_JB07	Nonstressed	6	39
Test_25_FA_JB06_2	Nonstressed	6	78	Test_29_FA_JB07	Stressed	6	78
Test_5_FA_JB06_2	Stressed	6	73	Test_5_FA_JB07	Nonstressed	6	57
Test_3_FA_JB06_2	Stressed	6	64	Test_4_FA_JB07	Stressed	6	52
Test_15_FA_JB06_2	Nonstressed	6	66	Test_13_FA_JB07	Stressed	6	55
Test_27_FA_JB06_2	Stressed	6	44	Test_31_FA_JB07	Nonstressed	6	83
Test_29_FA_JB06_2	Stressed	6	57	Test_34_FA_JB07	Nonstressed	6	53
Test_10_FA_JB06_2	Nonstressed	6	67	Test_10_FA_JB07	Stressed	6	57
Test_12_FA_JB06_2	Stressed	6	59	Test_12_FA_JB07	Nonstressed	6	56
Test_1_FA_JB06_2	Nonstressed	6	28	Test_20_FA_JB07	Stressed	6	79
Test_7_FA_JB06_2	Nonstressed	7	73	Test_8_FA_JB07	Stressed	7	126
Test_1_FA_JB06_2	Nonstressed	7	178	Test_20_FA_JB07	Stressed	7	35
Test_17_FA_JB06_2	Nonstressed	7	93	Test_15_FA_JB07	Nonstressed	7	138
Test_15_FA_JB06_2	Nonstressed	7	76	Test_13_FA_JB07	Stressed	7	179
Test_3_FA_JB06_2	Stressed	7	37	Test_4_FA_JB07	Stressed	7	85
Test_12_FA_JB06_2	Stressed	7	135	Test_12_FA_JB07	Nonstressed	7	182
Test_19_FA_JB06_2	Stressed	7	82	Test_18_FA_JB07	Nonstressed	7	159
Test_37_FA_JB06_2	Stressed	7	95	Test_40_FA_JB07	Nonstressed	7	89
Test_10_FA_JB06_2	Nonstressed	7	28	Test_10_FA_JB07	Stressed	7	143
Test_22_FA_JB06_2	Stressed	7	136	Test_23_FA_JB07	Stressed	7	135
Test_2_FA_JB06_2	Nonstressed	7	145	Test_36_FA_JB07	Stressed	7	187
Test_23_FA_JB06_2	Nonstressed	7	210	Test_26_FA_JB07	Stressed	7	168
Test_36_FA_JB06_2	Stressed	7	150	Test_39_FA_JB07	Stressed	7	133
Test_24_FA_JB06_2	Nonstressed	7	170	Test_28_FA_JB07	Nonstressed	7	128
Test_25_FA_JB06_2	Nonstressed	7	77	Test_29_FA_JB07	Stressed	7	119
Test_34_FA_JB06_2	Nonstressed	7	181	Test_37_FA_JB07	Nonstressed	7	153
Test_27_FA_JB06_2	Stressed	7	142	Test_31_FA_JB07	Nonstressed	7	150
Test_5_FA_JB06_2	Stressed	7	199	Test_5_FA_JB07	Nonstressed	7	225
Test_29_FA_JB06_2	Stressed	7	140	Test_34_FA_JB07	Nonstressed	7	76
Test_21_FA_JB06_2	Stressed	7	185	Test_21_FA_JB07	Nonstressed	7	99
Test_7_FA_JB06_2	Nonstressed	8	465	Test_8_FA_JB07	Stressed	8	326
Test_15_FA_JB06_2	Nonstressed	8	399	Test_13_FA_JB07	Stressed	8	217
Test_12_FA_JB06_2	Stressed	8	277	Test_12_FA_JB07	Nonstressed	8	363
Test_3_FA_JB06_2	Stressed	8	454	Test_4_FA_JB07	Stressed	8	261
Test_17_FA_JB06_2	Nonstressed	8	287	Test_15_FA_JB07	Nonstressed	8	248
Test_19_FA_JB06_2	Stressed	8	233	Test_18_FA_JB07	Nonstressed	8	168
Test_1_FA_JB06_2	Nonstressed	8	237	Test_20_FA_JB07	Stressed	8	439
Test_21_FA_JB06_2	Stressed	8	248	Test_21_FA_JB07	Nonstressed	8	229
Test_22_FA_JB06_2	Stressed	8	177	Test_23_FA_JB07	Stressed	8	142
Test_23_FA_JB06_2	Nonstressed	8	239	Test_26_FA_JB07	Stressed	8	248
Test_5_FA_JB06_2	Stressed	8	163	Test_5_FA_JB07	Nonstressed	8	199
Test_24_FA_JB06_2	Nonstressed	8	352	Test_28_FA_JB07	Nonstressed	8	210
Test_27_FA_JB06_2	Stressed	8	410	Test_31_FA_JB07	Nonstressed	8	239
Test_29_FA_JB06_2	Stressed	8	393	Test_34_FA_JB07	Nonstressed	8	367
Test_2_FA_JB06_2	Nonstressed	8	329	Test_36_FA_JB07	Stressed	8	214
Test_34_FA_JB06_2	Nonstressed	8	280	Test_37_FA_JB07	Nonstressed	8	192
Test_36_FA_JB06_2	Stressed	8	414	Test_39_FA_JB07	Stressed	8	238
Test_37_FA_JB06_2	Stressed	8	363	Test_40_FA_JB07	Nonstressed	8	474
Test_25_FA_JB06_2	Nonstressed	8	205	Test_29_FA_JB07	Stressed	8	357
Test_10_FA_JB06_2	Nonstressed	8	677	Test_10_FA_JB07	Stressed	8	307

## Sheet: Figure S4A
Supplemental Figure 4A
HILIC negative																				HILIC positive
ID	General.All.ID	General.All.rtmed	General.All.mzmed	General.All.annot_ms1	General.All.annot_ms2	General.Extended.mzmin	General.Extended.mzmax	General.Extended.rtmin	General.Extended.rtmax	General.Extended.npeaks	General.Extended.peakidx	General.Extended.ms2spectrum	General.Extended.purity	ttest.male_vs_female.pvalue	ttest.male_vs_female.log.pvalue	ttest.male_vs_female.fdr	ttest.male_vs_female.log.fdr	ttest.male_vs_female.mean.diff		ID	General.All.ID	General.All.rtmed	General.All.mzmed	General.All.annot_ms1	General.All.annot_ms2	General.Extended.mzmin	General.Extended.mzmax	General.Extended.rtmin	General.Extended.rtmax	General.Extended.npeaks	General.Extended.peakidx	General.Extended.ms2spectrum	General.Extended.purity	ttest.male_vs_female.pvalue	ttest.male_vs_female.log.pvalue	ttest.male_vs_female.fdr	ttest.male_vs_female.log.fdr	ttest.male_vs_female.mean.diff
FT0001	FT0001	38.6052	57.9762		NI	57.9761	57.9765	38.042	40.165	24	1;2003;2870;3510;4472;6371;7360;8095;9620;11519;12544;13811;15293;17523;18340;21600;22452;24037;24993;26033;26933;29277;30542;31240;33103;36769;40030;41476;43062;44457;46356;48076;48882;51361;52196;53200;54155;56722;60279;61243;62786;63436;63914;64332;66527;67003		0	0.0287148	1.54189	0.0526737	1.27841	-0.125622		FT0001	FT0001	339.344	58.065	Allylamine	1	58.0648	58.0652	338.1	340.813	18	2258;5381;7163;9078;10701;14133;15710;17248;19190;20898;23960;35201;49748;51514;55254;57294;58705;60168;67309;70429;74341;84588;97119;101163;103738;105976;107998;110054;112163;116334;118325;120436;122679;124894;127364;129262;131289;137119;147361;150431;153525;156557;159611;161839;164092;166731		0	0.00372629	2.42872	0.0121896	1.91401	0.202972
FT0002	FT0002	59.6877	61.9894		NI	61.9892	61.9907	52.0044	61.3023	33	2;952;2004;3511;4473;5507;6372;7361;8777;9621;10603;11520;12545;13424;13812;14536;15294;16053;16847;17524;18341;19182;20518;21601;22453;24038;24994;26034;26934;28594;29278;30543;31241;34468;39092;43063;52197;54156;56723;60280;62787;63437;63915;64333;66528;67004		0	8.19356e-06	5.08653	4.19825e-05	4.37693	-0.213427		FT0002	FT0002	410.321	58.0651	Allylamine	1	58.0651	58.0651	410.321	410.321	1	66104;67310;70430;72392;74342;76759;78738;80605;82719;84589;86819;88997;91165;93007;94959;97120;99303;101164;103739;105977;107999;110055;112164;114297;116335;118326;120437;122680;124895;127365;129263;131290;133358;135304;137120;139104;140928;143228;145459;147362;150432;153526;156558;159612;161840;166732		0	0.206261	0.685583	0.305935	0.51437	0.102294
FT0003	FT0003	59.3297	62.986		NI	62.9858	62.9862	58.5043	61.0373	7	8778;12546;13425;16848;17525;24996;26035;32329;33104;33716;34469;35452;36126;36770;37530;38208;39093;40801;41477;42167;43064;45453;46357;47214;48077;50591;51362;52198;53201;54157;55119;55905;56724;57530;59568;60281;61244;62161;62788;63438;63916;64334;64672;65609;66529;67005		0	0.000571795	3.24276	0.00180693	2.74306	-0.205393		FT0003	FT0003	331.647	59.0604	Acetonitrile	1	59.0602	59.0606	328.073	358.999	71	1;467;2259;4060;4061;5382;7164;7165;9079;10702;12625;14134;14135;15711;17249;19191;20899;22420;22421;23961;23962;25962;25963;27067;27068;28569;28570;30312;30313;32000;32001;33607;33609;35202;35203;36895;36896;38658;38659;40258;40259;41757;41758;43277;43278;44512;44513;46431;46432;48127;48128;49749;49750;51515;53436;55255;57295;57296;58706;60169;61961;62221;62428;62621;62814;62815;64481;64482;6610…	59.06042|100.653839312485	1	0.222221	0.653215	0.324645	0.488591	-0.101002
FT0004	FT0004	59.4439	63.9929		NI	63.9928	63.9931	56.8368	61.0373	21	953;2005;3512;4475;6373;8779;9622;11521;12547;13426;14537;15295;16849;17526;18342;21602;22454;24039;24997;26036;29279;32330;34470;36771;38209;39094;41478;43065;45454;48078;51363;52199;53202;54158;56725;59569;60282;61245;62789;63439;63917;64335;64673;65610;66530;67006		0	3.48944e-05	4.45724	0.000148458	3.8284	-0.220884		FT0004	FT0004	271.431	59.0603	Acetonitrile	1	59.0603	59.0603	269.161	273.701	2	15712;66108;67311;70431;72393;74343;76760;78739;80606;82720;84590;86820;91166;94960;97121;99304;101165;103740;105978;108000;110056;112165;114298;116336;118327;120438;122681;124896;127366;129264;131291;133359;135305;137121;139105;140929;143229;145460;147363;150433;153527;156559;159613;161841;166733		0	0.8173	0.0876184	0.864474	0.063248	0.0304746
FT0005	FT0005	45.2082	68.9962		NI	68.996	68.9964	44.2249	48.124	38	4;954;2006;2871;3513;4476;5508;6374;7362;8096;8780;9623;10604;11522;12548;13427;13813;14538;15296;16054;16850;17527;18343;19183;19945;20519;21603;22455;23251;24040;24998;26037;26935;27962;28595;29280;30544;31242;43066;54159;62790;63440;63918;64336;66531;67007		0	0.0183432	1.73652	0.0357309	1.44696	-0.125251		FT0005	FT0005	307.735	59.0604	Acetonitrile	1	59.0602	59.0604	306.48	308.833	5	25964;28571;33608;44514;58707;67312;70432;72394;74344;76761;78740;80607;82721;84591;86821;88998;91167;94961;97122;99305;103741;108001;110057;114299;116337;118328;120439;122682;124897;129265;131292;133360;135306;137122;139106;140930;145461;147364;150434;153528;156560;159614;161842;164093		0	0.005188	2.285	0.0160662	1.79409	-0.669051
FT0006	FT0006	402.59	73.0297	REF_Propionic acid [M+H]+;Propionic acid;Lactaldehyde	1	73.0295	73.0299	401.268	408.268	17	5;955;2007;4477;6375;8097;8781;9624;10605;18344;24041;24999;26038;26936;27963;28596;29281;34471;35453;36772;38210;42168;43067;43684;44458;45455;46358;47215;48079;48883;49789;51364;52200;53203;54160;55120;55906;56726;62791;63441;63919;64337;64674;65611;66532;67008		0	7.83514e-10	9.10595	9.53468e-09	8.02069	0.523406		FT0006	FT0006	339.302	60.0807	REF_Trimethylamine[M+H]+;Trimethylamine;1-Propylamine	3	60.0799	60.0809	337.317	341.985	39	2;468;2260;4062;5383;7166;9080;10703;12626;14136;15713;17250;19192;20900;22422;23963;25965;27069;28572;30314;32002;33610;35204;36897;38660;40260;41759;44515;46433;48129;49751;51516;53437;55256;57297;58708;60170;62816;64483;124898;147365;150435;153529;156561;164094;166734		0	0.00100572	2.99752	0.00399221	2.39879	0.165836
FT0007	FT0007	434.788	74.0249	REF_Glycine;Acetohydroxamic Acid;Ethyl nitrite	3	74.0248	74.0252	425.391	435.768	14	6;956;3514;4478;6376;7363;9625;12549;13814;14539;24042;26937;29282;31947;33717;34472;36773;39095;40031;41479;42169;43068;44459;47216;48080;48884;49790;50592;51365;52201;53204;54161;55121;55907;56727;58216;58835;60283;61246;63920;64338;64675;65612;67009		0	0.518047	0.285631	0.594157	0.226099	0.0459681		FT0007	FT0007	355.341	60.0557	Guanidine	1	60.0557	60.0557	355.341	355.341	1	23964;67313;70433;72395;74345;76762;78741;80608;82722;84592;86822;88999;91168;93008;94962;97123;101166;103742;105979;108002;110058;112166;114300;116338;118329;120440;122683;124899;127367;129266;131293;133361;135307;137123;139107;140931;143230;145462;147366;150436;153530;156562;159615;161843;164095;166735		0	0.0809405	1.09183	0.146829	0.833189	-0.341958
FT0008	FT0008	451.586	78.9596	Carbon dioxide	1	78.9593	78.96	449.352	457.185	40	8;958;2009;2873;3516;4480;5510;6378;7365;8099;8783;9627;10607;11524;12551;13428;13816;14541;15297;16056;16852;17529;18346;19185;19947;20521;21106;21605;22457;23253;24044;25001;26040;26940;27964;28598;29284;30546;31244;32143;43069;62792;63442;63921;66533		0	4.80076e-08	7.31869	3.74776e-07	6.42623	0.329844		FT0008	FT0008	124.938	61.0399	Urea;N-nitrosomethanamine;Cyanate	1	61.0385	61.04	121.458	129.143	40	3;469;2261;4063;5384;7167;9081;10704;12627;14137;15714;17251;19193;20901;22423;23965;25966;27070;28573;30315;32003;33611;35205;36898;38661;40261;41760;43279;44516;46434;48130;49752;51517;53438;55257;57298;58709;60171;62817;64484;147367;150437;153531;156563;164096	61.03975|487.358065385784	1	1.30458e-05	4.88453	8.5057e-05	4.07029	0.152826
FT0009	FT0009	484.478	78.9595	Carbon dioxide	1	78.9595	78.9595	484.478	484.478	1	17530;32331;33105;33718;34473;35454;36127;36774;37531;38211;39096;40032;40802;41480;42170;43070;43685;44460;45456;46359;47217;48081;48885;50593;51366;52202;53205;54162;55122;55908;56728;57531;58217;58836;59570;60284;61247;62162;62793;63443;63922;64339;64676;65613;66534;67010		0	6.38684e-05	4.19471	0.000254092	3.59501	-0.206903		FT0009	FT0009	60.2872	61.0105		NI	61.0105	61.0105	60.2872	60.2872	1	66109;67314;70434;72396;74346;76763;78742;80609;82723;84593;86823;89000;91169;93009;97124;99306;101167;103743;105980;108003;110059;112167;116339;118330;120441;122684;124900;127368;129267;131294;133362;135308;137124;139108;140932;143231;145463;147368;150438;153532;156564;159616;161844;166736		0	0.590938	0.228458	0.675718	0.170234	-0.11825
FT0010	FT0010	92.5672	78.9189		NI	78.9187	78.9593	73.126	100.549	36	7;957;2008;2872;3515;4479;5509;6377;7364;8098;8782;9626;10606;11523;12550;13815;14540;16055;16851;17528;18345;19184;19946;20520;21604;22456;23252;24043;25000;26039;26939;28597;29283;30272;30545;31243;43071;44461;47218;54163;60285;63444;63923;64340;66535;67011		0	0.543018	0.265186	0.615545	0.21074	0.0308469		FT0010	FT0010	426.809	69.0335	3-Butyn-1-al;Furan	1	69.0333	69.0337	425.567	428.085	21	470;2262;4064;5385;7168;9082;10705;14138;15715;17252;20902;35206;38662;46435;49753;51518;53439;55258;58710;60172;62818;67315;84594;93010;97125;99307;101168;103744;105981;108004;110060;112168;116340;120442;122685;124901;127369;131295;140933;147369;150439;153533;156565;161845;164097;166737		0	6.52351e-09	8.18552	7.0969e-08	7.14893	0.276206
FT0011	FT0011	377.786	79.9577		NI	79.9574	79.9579	374.782	379.096	38	9;959;2010;2874;3517;4481;5511;6379;7366;8100;8784;9628;10608;11525;12552;13429;13817;14542;15298;16057;16853;17531;18347;19186;19948;20522;21606;22458;23254;24045;25002;26041;26941;27965;28599;29285;30547;31245;54164;66536		0	0.562155	0.250144	0.633334	0.198368	0.0234258		FT0011	FT0011	567.368	72.0805	1,3-Butadiene;Pyrrolidine	1	72.0803	72.0807	565.471	570.809	31	471;2263;4065;5386;7169;9083;10706;12628;14139;15716;17253;19194;20903;23966;27071;28574;30316;32004;33612;35207;36899;38663;40262;44517;46436;48131;49754;51519;53440;55259;60173;67316;97126;101169;122686;124902;140934;143232;147370;150440;153534;156566;159617;161846;164098;166738		0	0.757044	0.120879	0.815594	0.088526	-0.0114427
FT0012	FT0012	92.749	80.9169		NI	80.9166	80.917	80.6865	99.2036	35	10;960;2011;2875;3518;4482;5512;6380;7367;8101;8785;9629;10609;11526;12553;13818;14543;16058;16854;17532;18348;19187;19949;20523;21607;22459;23255;24046;25003;26042;26942;28600;29286;30548;31246;43072;44462;47219;54165;60286;62794;63445;63924;64341;66537;67012		0	0.582972	0.234352	0.654642	0.183996	0.0261105		FT0012	FT0012	407.788	76.0753	REF_Trimethylamine Oxide[M+H]+;Trimethylamine N-oxide;Methyl	4	76.0752	76.0754	406.963	408.466	5	7170;9084;12629;36900;60174;67317;70435;72397;74347;76764;82724;86824;89001;91170;93011;94963;97127;99308;101170;103745;105982;108005;110061;112169;114301;118331;120443;122687;124903;127370;129268;131296;133363;135309;137125;139109;140935;143233;150441;153535;159618;161847;164099;166739	58.06548|555.947460925236	1	0.685521	0.163979	0.755353	0.12185	0.0240569
FT0013	FT0013	413.039	88.0406	REF_L-Alanine;REF_ß-Alanin;REF_D-Alanine[M-H]-	3	88.0403	88.0408	408.265	414.807	39	12;961;2012;2876;3519;4483;5513;6381;7368;8102;8786;9630;10610;11527;12554;13819;14544;15299;16059;16855;17533;18349;19188;19950;20524;21107;21608;22460;23256;24047;25004;26043;26943;27966;28601;29287;30549;31247;31948;44463;67013	88.04045|4029.86256083677	1	0.0850445	1.07035	0.131295	0.881751	0.0648642		FT0013	FT0013	77.2676	80.0489	Pyridine	1	80.0235	80.0491	60.2872	78.8304	30	472;2264;5387;7171;9085;10707;12630;14140;15717;17254;19195;20904;22424;23967;28575;35208;36901;44518;46437;48132;49755;51520;53441;55261;58711;60175;62819;64485;66118;66731;67318;74348;101171;103746;108006;110062;112170;118332;120444;122688;124904;140936;147371;150442;153536;156567	62.01357;62.9894;63.021;63.99759;64.99963;80.02393|394.65971577658;82.1790766766313;142.4567970069;1862.3442755436;2467.84744363282;822.716954614395	1	2.56312e-05	4.59123	0.000155559	3.8081	0.28219
FT0014	FT0014	319.677	89.0247	REF_Lactic acid[M-H]-;Glyceraldehyde;Glyceraldehyde	3	89.0244	89.0252	318.238	323.514	35	13;962;2013;2878;3520;4484;5514;6382;7370;8103;8788;9631;10611;11528;12555;13820;14545;15301;16061;16857;17534;18350;19189;19952;21609;22461;23257;24048;25005;26044;26944;28602;29288;30551;31249;44464;53206;54166;60287;63925	89.02436|10334.5024827926	1	0.088198	1.05454	0.135281	0.868765	0.534163		FT0014	FT0014	440.251	84.0445		NI	84.0441	84.0447	437.601	451.839	41	4;473;2265;4066;5388;7172;9086;10708;12631;14141;15718;17255;19196;20905;22425;23968;25967;27072;28576;30317;32005;33613;35209;36902;38664;40263;41761;43280;44519;46438;48133;49756;51521;53442;55262;57299;58712;60176;62820;64486;66122;147372;150443;153537;156568;166740	56.04984;84.0442|6325.04402585873;2835.98695946708	1	0.384153	0.415496	0.492816	0.307315	-0.0321659
FT0015	FT0015	343.808	89.0247	REF_Lactic acid[M-H]-;Glyceraldehyde;Glyceraldehyde	1	89.0244	89.0249	341.217	360.177	42	14;963;2014;2877;3521;4485;5515;6383;7369;8104;8787;9632;10612;11529;12230;12556;13430;13821;14546;15300;16060;16856;17535;18351;19190;19951;20525;21108;21610;22462;23258;24049;25006;26045;26945;27967;28603;29289;30550;31248;31949;32145;62795;63446;63926;64342	89.02425|3619.07440843662	1	0.283964	0.546736	0.364311	0.438528	-0.0339464		FT0015	FT0015	439.718	85.0443		NI	85.0436	85.0455	438.591	440.993	12	474;7173;10709;15719;17256;23969;28577;35210;49757;51522;55263;58713;67319;72398;74349;76765;80610;84595;86825;93012;94964;97128;101172;103747;108007;110063;112171;116341;118333;120445;122689;124905;127371;129269;131297;137126;140937;145464;147373;150444;156569;159619;161848;164100;166741		0	0.936624	0.0284349	0.95329	0.0207748	-0.00390884
FT0016	FT0016	61.4293	93.0345	Phenol	1	93.0344	93.0543	60.1756	66.143	8	9633;16062;17536;18352;20526;22463;26046;31951;32332;33106;33719;34474;35455;36128;36775;37532;38212;39097;40033;41481;42171;43073;43686;44465;45457;46360;47220;48886;51367;52203;54167;55123;56729;57532;58218;59571;60288;61248;62163;62796;63447;64343;64677;65614;67014		0	5.96318e-05	4.22452	0.00023954	3.62062	-0.224272		FT0016	FT0016	426.779	86.0596	3-Butyn-1-al;Furan;Acetone cyanohydrin	1	86.0593	86.0599	425.567	428.085	37	475;2266;4067;5389;7174;9087;10710;12632;14142;15720;17257;19197;20906;22426;23970;27073;28578;30318;32006;33614;35211;36903;38665;40264;43281;44520;46439;48134;49758;51523;53443;55264;57300;58714;60177;62821;64487;67320;101173;122690;147374;150445;153538;156570;164101;166742	69.0338|35.2053582751722	1	4.24059e-10	9.37257	5.65662e-09	8.24744	0.303399
FT0017	FT0017	453.506	96.961	1,2-Dichloroethane;Sulfate	1	96.9602	96.968	440.999	457.119	13	16;6384;12231;13431;14547;16858;20527;21109;30457;30491;30515;31952;32146;33107;33720;34475;35456;36129;36776;38213;39098;40034;40803;41482;42172;43687;45458;47221;48082;49791;50594;51368;52204;55124;55909;56730;57533;58219;58837;59572;60289;61249;62164;62797;64678;65615		0	0.0390074	1.40885	0.0679549	1.16778	0.069038		FT0017	FT0017	330.63	86.0959	Piperidine;2-Methylpyrrolidine	1	86.0958	86.0961	329.124	331.372	5	9088;23971;36904;38666;51524;67321;70436;72399;74350;76766;78743;82725;84596;86826;89002;91171;93013;94965;97129;101174;103748;105983;108008;110064;112172;114302;120446;122691;124906;127372;129270;131298;133364;137127;139110;140938;143234;145465;147375;150446;153539;156571;159620;161849;164102;166743	86.09674|294.479783970229	1	0.000207772	3.68241	0.000992832	3.00312	-0.529024
FT0018	FT0018	419.267	96.9607	Sulfate;1,2-Dichloroethane	1	96.9607	96.9607	419.267	419.267	1	30277		0							FT0018	FT0018	369.05	86.0958	Piperidine;2-Methylpyrrolidine	1	86.0958	86.0959	364.92	373.179	2	55265;66124;67322;70437;72400;74351;76767;78744;80611;82726;84597;86827;89003;91172;93014;94966;97130;99309;101175;103749;105984;108009;110065;112173;114303;116342;118334;120447;122692;124907;127373;129271;131299;133365;135310;137128;140939;143235;145466;147376;150447;153540;156572;159621;161850;166744		0	0.0437395	1.35913	0.0889158	1.05102	0.164224
FT0019	FT0019	46.6323	100.933		NI	100.933	100.934	45.3169	56.1303	31	964;2015;3523;7372;8105;8790;10613;11530;12232;12557;13822;16063;17537;18353;19191;19953;20528;21110;22465;23259;24050;25007;27968;30281;30459;30492;30516;30552;31251;31953;32147;32333;34476;36130;36777;37533;40804;44466;46361;47222;48887;55125;58838;59573;61250;62165	83.9308;99.92547;100.9333|29783.9680830172;23258.2290990942;8131.32820312882	1	0.0275105	1.5605	0.0508146	1.29401	-0.283818		FT0019	FT0019	67.0868	86.0594	3-Butyn-1-al;Furan;2-Pyrrolidinone	1	86.0591	86.0597	61.9541	68.4397	20	476;2267;5390;7175;9089;10711;15721;17258;19198;27074;33615;35212;38667;41762;44521;46440;48135;49759;51525;58715;67323;74352;84598;86828;94967;97131;99310;101176;105985;108010;110066;116343;120448;124908;137129;139111;140940;145467;147377;150448;153541;156573;159622;161851;164103;166745	86.05982|732.531148495542	1	0.127989	0.892827	0.21247	0.672702	-0.13628
FT0020	FT0020	439.434	102.056	REF_Gaba[M-H]-;N-Methylalanine;REF_Gaba[M+H]+	3	102.056	102.057	425.348	440.68	13	12558;13823;14548;15302;16064;16859;18354;19192;19954;20529;21612;23260;26946;32334;33108;33721;34477;35457;36131;36778;37534;38214;39099;40035;40805;41483;42173;43074;44467;49792;54168;55910;57534;58220;58839;60290;61251;62166;64679;65616;66538	102.0555|916.388119102015	1	0.239265	0.621121	0.316028	0.500274	-0.0584495		FT0020	FT0020	38.7191	86.0964	Piperidine;2-Methylpyrrolidine	1	86.0964	86.0964	38.7191	38.7191	1	66123;67324;70438;72401;74353;76768;78745;80612;82727;84599;86829;89004;91173;93015;94968;97132;99311;101177;103750;105986;108011;110067;112174;114304;116344;118335;120449;122693;124909;127374;129272;131300;133366;135311;137130;139112;140941;143236;145468;147378;150449;153542;156574;159623;161852;166746		0	0.440206	0.356344	0.544691	0.26385	-0.0741588
FT0021	FT0021	405.306	105.019	Glyceric acid;L-Glyceric acid;D-2,3-Dihydroxypropanoic acid	1	105.019	105.02	393.689	408.044	19	18;965;2016;3524;4486;5517;6385;7373;8106;8791;9634;10614;11531;24051;25008;26047;26947;28604;29290;34478;43688;45459;48888;49793;50595;51369;52205;55126;55911;56731;60291;64680;65617		0	5.56071e-20	19.2549	4.84367e-18	17.3148	2.33046		FT0021	FT0021	426.779	87.0442	Gamma-Butyrolactone;Oxolan-3-one;Diacetyl	1	87.0436	87.0445	425.567	428.085	39	477;2268;4068;5391;7176;9090;10712;12633;14143;15722;17259;19199;20907;22427;23972;25968;27075;28579;30319;32007;33616;35213;36905;38668;40265;41763;43282;44522;46441;48136;49760;51526;53444;55266;57301;58716;60178;62822;64488;67325;147379;150450;153543;156575;164104;166747	87.04377|2447.38407847259	1	3.05703e-10	9.5147	4.19647e-09	8.37712	0.316676
FT0022	FT0022	104.907	111.02	Uracil;4-Carboxypyrazole	1	111.02	111.02	100.915	107.772	29	19;966;2017;2880;3525;4487;5518;6386;7374;8107;8792;9635;10615;11532;12559;13824;14549;17538;19193;23261;24052;25009;26048;26948;27969;28605;29291;30553;31252;43075;44468;47223;48083;48889;50596;52206;53207;54169;55127;55912;62798;63927;66539;67015	111.0175|38.1422112722191	1	6.78453e-14	13.1685	1.6273e-12	11.7885	0.842896		FT0022	FT0022	448.204	88.0388	Propynoic acid;2-Aminoacrylic acid;3-Isoxazolidinone	1	88.0387	88.0391	446.42	450.254	28	478;2269;4069;5392;7177;9091;10713;12634;14144;15723;17260;19200;20908;23973;28580;32008;35214;36906;44523;46443;48137;49761;51527;53445;55267;58717;60179;64489;67326;97133;101178;103751;108012;112175;118336;120450;122694;124910;140942;147380;150451;153544;156576;159624;164105;166748		0	0.00490191	2.30963	0.0152932	1.8155	0.193789
FT0023	FT0023	76.3608	111.02	Uracil;4-Carboxypyrazole	1	111.02	111.02	76.3608	76.3608	1	20;33109;33722;34479;35458;36132;36779;39100;40036;40806;41484;42174;43076;43689;45460;51370;52207;54170;55913;56732;57535;58840;59574;60292;62167;63928;64681;65618;66540;67016	111.0202|34.7425019510638	1	0.0176692	1.75278	0.0346886	1.45981	0.693706		FT0023	FT0023	427.91	88.0402	2-Aminoacrylic acid;3-Isoxazolidinone;Vinyl Carbamate	1	88.0402	88.0402	427.91	427.91	1	46442;67327;70439;72402;74354;76769;78746;80613;82728;84600;86830;89005;91174;93016;94969;97134;99312;101179;103752;105987;108013;110068;112176;114305;116345;118337;120451;122695;124911;127375;131301;133367;135312;137131;139113;140943;143237;145469;147381;150452;153545;156577;159625;161853;164106	238.8171|36.4251881757582	1	0.267044	0.573417	0.37406	0.427058	0.0699618
FT0024	FT0024	45.2762	112.986	Trifluoroacetic acid	1	112.985	112.987	44.2249	49.8456	37	21;967;2018;2881;3526;4488;5519;6387;7375;8108;8793;9636;10616;11533;12560;13432;13825;14550;15303;16065;16860;17539;18355;19194;19955;20530;21613;22466;23262;24053;25010;26049;26949;27970;28606;29292;30554;43077;54171;62799;63448;63929;64344;65619;66541;67017		0	0.0284278	1.54626	0.0522176	1.28218	-0.1155		FT0024	FT0024	76.2218	89.0593	REF_Isobutyric acid[M-H]-;REF_Butyric acid[M-H]-;Butyric aci	3	89.0591	89.0595	63.9231	78.5569	30	479;2270;4070;5393;7178;9092;10714;12635;17261;20909;22428;23974;25969;27077;28581;30320;32009;33617;35215;36907;38669;40266;41764;44524;46444;48139;49762;51528;53446;60180;67328;86831;89006;93017;124912;139114;140944;143238;147382;150453;153546;156578;159626;161854;164107;166749		0	0.0365934	1.4366	0.0780453	1.10765	-0.174452
FT0025	FT0025	430.261	114.02	Maleamic acid	0	114.019	114.02	428.346	430.654	7	22;968;8109;13826;16066;26950;29293;33723;34480;35459;36133;36780;37535;38215;40037;40807;41485;42175;43690;44469;46362;47224;48890;49794;50597;51371;52208;53208;54172;55128;55914;56733;57536;58221;58841;60293;61252;64682;65620;66542	71.01398|67.2196845400812	1	0.7152	0.145573	0.773126	0.11175	-0.0187118		FT0025	FT0025	411.81	90.0545	REF_L-Alanine;REF_ß-Alanin;REF_D-Alanine[M-H]-	3	90.0542	90.0547	410.574	417.993	34	480;2271;4071;5394;7179;9093;10715;12636;14145;15724;17262;19201;20910;22429;23975;27078;28582;30321;33618;35216;36908;41765;43283;44525;46445;48140;49763;51529;55268;57302;58718;60181;64490;66127;67329;101180;110069;118338;120452;137132;147383;150454;153547;159627;166750	237.508|38.9208225432071	1	0.04736	1.32459	0.0945947	1.02413	0.0771863
FT0026	FT0026	379.662	114.056	REF_Proline[M-H]-;REF_L-Proline;Proline	3	114.056	114.056	379.662	379.662	1	31954;32335;33724;34481;35460;36134;36781;38216;39101;40038;40808;41486;42176;43691;45461;47225;48084;48891;49795;50598;51372;52209;53209;55129;56734;57537;58222;58842;59575;60294;61253;62168;64683;65621	114.0563|44.8050276856712	1	0.0803421	1.09506	0.125022	0.903014	0.41303		FT0026	FT0026	368.257	92.1096		NI	92.1094	92.1098	366.305	369.701	29	481;2272;4072;5395;7180;9094;10716;14146;15725;17263;19202;23976;25970;27079;28583;32010;33619;35217;36909;38670;40267;41766;46446;48141;49764;51530;53447;55269;60182;67330;84601;94970;97135;108014;124913;127376;140945;143239;159628;161855		0	0.103688	0.984273	0.17914	0.746807	-0.148581
FT0027	FT0027	69.3333	115.076	REF_Caproic acid[M-H]-;REF_Caproic acid[M+H]+;Methyl (S)-2-M	2	115.076	115.076	64.6055	74.0562	23	23;970;2019;2882;4489;6388;7376;8110;8794;10617;11534;12561;13828;16067;16861;17540;19195;19956;20531;23263;26951;28607;29294;35461;36782;40809;43078;44470;46363;47226;50599;54173;55130;55915;57538;58223;58843;60295;62800;63449;63930;64345;64684;65622;66543;67018	97.93205|34.1582760017502	1	0.15366	0.813438	0.217729	0.662083	-0.110327		FT0027	FT0027	47.2478	95.0849	1-Methyl-1,3-cyclohexadiene;2-Methyl-1,3-cyclohexadiene;(3E,	1	95.0847	95.0851	45.5218	48.3276	8	7181;15726;27080;41767;44526;46447;49765;60183;67331;70440;72403;74355;76770;80614;82729;84602;86832;91175;93018;94971;97136;99313;101181;105988;108015;110070;112177;114306;116346;118339;120453;124914;131302;135313;137133;139115;140946;143240;147384;150455;153548;156579;159629;161856;164108;166751		0	0.00564853	2.24806	0.0172797	1.76246	-0.260382
FT0028	FT0028	47.369	116.909		NI	116.909	116.909	47.369	47.369	1	11535;32336;33110;33725;34482;35462;36135;36783;37536;38217;39102;40039;40810;41487;43079;43692;44471;45462;46364;47227;48085;48892;49796;50600;51373;52210;53210;54174;55131;55916;56735;57539;58224;58844;59576;60296;61254;62169;62801;63450;63931;64346;64685;65623;66544;67019		0	0.174033	0.759369	0.242445	0.615388	-0.123881		FT0028	FT0028	48.0622	97.0643	2-Methyl-2-cyclopenten-1-one;3-Methyl-2-cyclopenten-1-one;2,	1	97.064	97.0647	46.4928	48.6897	31	482;2273;5396;7182;9095;10717;15727;17264;19203;22430;23977;25971;27081;28584;30322;32011;33620;35218;36910;38671;41768;43284;44527;46448;48142;49766;51531;53448;55270;57303;60184;67332;74356;84603;86833;94972;120454;143241;147385;150456;153549;156580;159630;161857;164109;166752		0	0.0125171	1.9025	0.0332639	1.47803	-0.343577
FT0029	FT0029	402.739	117.019	REF_Succinic acid[M-H]-;Succinic acid;Erythronolactone	4	117.019	117.02	400.569	410.625	34	25;971;2020;2883;3527;4490;5520;6389;7377;8111;8795;9638;10618;11536;12562;13829;14551;15304;16068;17541;18356;19196;21614;22467;24054;25011;26050;26952;27971;28608;29295;30555;31253;32150;43080;44472;48893;52211;53211;54175;56736;63451;66545	73.02958|19710.251095628	1	4.58765e-08	7.33841	3.59837e-07	6.44389	0.583177		FT0029	FT0029	440.388	101.07	Gyromitrin;N-Nitroso-pyrrolidine;Gyromitrin	1	101.07	101.07	437.601	442.836	20	483;14147;15728;17265;23978;27082;28585;30323;32012;35219;36911;38672;40268;41769;46449;48143;49767;53449;55271;64491;67333;72404;74357;76771;78747;80615;82730;84604;93019;94973;97137;101182;112178;124915;127377;135314;140947;143242;145470;159631	56.04984|765.172403543433	1	0.00671993	2.17264	0.020123	1.69631	-0.143071
FT0030	FT0030	47.369	118.904		NI	118.904	118.904	47.369	47.369	1	11537;32337;33111;33726;34483;35463;36136;36784;37537;38218;39103;40040;40811;41488;43081;44473;45463;46365;47228;48086;49797;50601;51374;52212;53212;54176;55132;55917;56737;57540;58225;58845;59577;60297;61255;62170;62802;63452;63932;64347;64686;65624;66546;67020		0	0.0944247	1.02491	0.143238	0.843941	0.464297		FT0030	FT0030	439.793	102.054	1-Aminocyclopropanecarboxylic acid;4-Hydroxy-2-butenoic acid	2	102.054	102.055	438.158	441.335	37	484;2274;4073;5397;7183;9096;10718;12638;14148;15729;17266;19204;20911;22431;23979;27083;28586;30324;32013;33621;35220;36912;38673;40269;41770;44528;46450;48144;49768;51532;53451;55272;57304;58719;60185;62823;64492;67334;101183;124916;147386;150457;153550;156581;164110	56.04982;84.04413|10063.0828623915;3239.10190336027	1	0.708585	0.149608	0.773766	0.11139	0.00890057
FT0031	FT0031	47.369	120.903		NI	120.903	120.903	47.369	47.369	1	11538;32338;33112;33727;34484;35464;36137;36785;37538;38219;39104;40041;40812;41489;43082;43693;44474;45464;46366;47229;48087;48894;49798;50602;51375;52213;53213;54177;55133;55918;56738;57541;58226;58846;59578;60298;61256;62171;62803;63453;63933;64348;64687;65625;66547;67021		0	0.349125	0.457019	0.43542	0.361092	-0.111544		FT0031	FT0031	355.643	102.091	3-Methyl-2-butenal;Cyclopentanone;Tiglic aldehyde	1	102.09	102.091	354.507	357.158	29	485;2275;4074;5398;7184;9097;10719;12637;14149;15730;17267;19205;20912;22432;23980;28587;35221;36913;38674;44529;46451;49769;51533;53450;55273;57305;58720;60186;62824;67335;101184;103753;108016;110071;112179;120455;122696;124917;131303;147387;150458;153551;156582;161858;164111;166753	58.06539;59.07306|8568.42858891435;397.056039388301	1	6.43207e-22	21.1916	7.35789e-20	19.1332	0.692348
FT0032	FT0032	123.035	121.029	3-(2-Furanyl)-2-propenal;Benzoic acid;4-Hydroxybenzaldehyde	1	121.029	121.029	111.594	125.005	6	26;2884;8112;11540;26953;29296;33113;33728;35465;36138;36786;37539;38220;40042;40813;41490;43083;43694;44475;45465;46367;47230;48088;48895;49799;50603;51376;52214;53214;54178;55134;55919;56739;57542;58227;58847;60299;61257;62804;63454;63934;64349;64688;65626;66548;67022	77.03942|308.87166116871	1	0.0529635	1.27602	0.0887192	1.05198	0.184681		FT0032	FT0032	339.522	104.108	Prenol;3-Methyl-3-buten-1-ol;Pentanal	1	104.107	104.108	338.1	341.985	40	5;486;2276;4075;5399;7185;9098;10720;12639;14150;15731;17268;19206;20913;22433;23981;25972;27084;28588;30325;32014;33622;35222;36914;38675;40270;41771;43285;44530;46452;48145;49770;51534;53452;55274;57306;58721;60187;62825;64493;150459;156583;166754	56.04977;57.05754;57.89475;58.0657;59.07337;59.90426;60.08159;71.07288;86.09623;88.07539;103.7964;104.1075|23249.4294613191;2018.03901418918;4101.51545112673;1284179.29603389;98041.1717651349;4283.06871509179;1308018.62808174;2170.55833746052;3186.10077038179;2815.11574180426;3361.94546198547;1282814.75835305	1	4.95139e-06	5.30527	3.51344e-05	4.45427	0.212855
FT0033	FT0033	161.233	121.029	Benzoic acid;4-Hydroxybenzaldehyde;3-(2-Furanyl)-2-propenal	1	121.029	121.029	155.476	168.965	25	972;2021;3528;4491;5521;6390;8796;9639;10619;11539;14552;15305;16069;16862;17542;18357;20532;21615;22468;23264;24055;25012;26051;28609;29297;32339;34485;38221;39105;43084;43695;44476;45466;51377;52215;54179;59579;60300;62805;63455;63935;64350;64689;65627;66549;67023		0	0.0144631	1.83974	0.0291552	1.53528	-0.130937		FT0033	FT0033	426.979	104.074		NI	104.074	104.074	426.555	427.403	2	46453;48146;67336;70441;72405;74358;76772;78748;80616;82731;84605;86834;89007;91176;93020;94974;97138;99314;101185;103754;105989;108017;110072;112180;114307;116347;118340;120456;122697;124918;127378;133368;135315;137134;139116;140948;143243;145471;147388;150460;153552;156584;159632;161859;164112;166755	68.04962;69.03391;86.05979;87.04415|515.276699024407;6767.12120805844;821.427686808244;5616.92385656225	1	5.00095e-11	10.3009	7.93218e-10	9.10061	0.338881
FT0034	FT0034	393.091	122.085		NI	122.085	122.086	388.278	394.237	8	27;973;4492;8113;18358;19197;19957;26052;33729;34486;35466;36787;37540;38222;40043;40814;41491;42177;43085;43696;44477;45467;46368;47231;48089;48896;49800;53215;54180;55135;55920;56740;57543;58228;59580;60301;61258;62172;64690;65628		0	0.136573	0.864635	0.196717	0.706157	-0.106419		FT0034	FT0034	417.603	104.992		NI	104.991	104.994	402.757	443.145	48	6;487;2278;4077;5401;7186;10721;12641;14152;15732;17270;19208;20915;22434;23982;25973;27085;28590;30326;32015;33623;35223;36915;38676;40271;41772;43286;44531;46454;48147;49772;51536;53453;55276;57307;58722;60189;61962;61963;62222;62223;62429;62622;62623;62826;64494;66137;66732;80617		0	0.0730726	1.13625	0.135369	0.868482	-0.124071
FT0035	FT0035	377.827	124.008	REF_Taurin[M-H]-;Taurine;REF_Taurine[M+H]+	4	124.007	124.008	371.636	379.096	38	28;974;2022;2885;3529;4493;5522;6391;7378;8114;8797;9640;10620;11541;12563;13830;14553;15306;16070;16863;17543;18359;19198;19958;20533;21616;22469;23265;24056;25013;26053;26954;27972;28610;29298;30556;31254;31957;43086;44478;54181	63.96259;64.97031;79.718;79.95791;80.96499;106.9806;124.0073|4429.01248866023;7659.88398886447;6553.87689163284;2085780.9440628;9044.32422418925;9018.566182916;226168.88974952	1	0.422841	0.373823	0.506369	0.295533	0.0331782		FT0035	FT0035	339.67	105.11		NI	105.109	105.11	338.1	341.985	40	7;488;2277;4076;5400;7187;9099;10722;12640;14151;15733;17269;19207;20914;22435;23983;25974;27086;28589;30327;32016;33624;35224;36916;38677;40272;41773;43287;44532;46455;48148;49771;51535;53454;55275;57308;58723;60188;62827;64495;147389;150461;153553;156585;164113;166756		0	4.11661e-06	5.38546	2.94322e-05	4.53118	0.212254
FT0036	FT0036	245.374	124.991	Ethyl hydrogen sulfate;2-Hydroxyethanesulfonate	1	124.991	124.992	236.325	250.818	39	29;975;2023;2886;3530;4494;5523;6392;7379;8115;8798;9641;10621;11542;12564;13433;13831;14554;15307;16071;16864;17544;18360;19199;19959;20534;21111;21617;22470;23266;24057;25014;26054;26955;27973;28611;29299;30557;31255;43087	79.95767;94.98074;106.9805;124.9912|45634.9993571184;3764.6458643239;1115.43684390738;3212.55696400247	1	0.233435	0.631834	0.309068	0.509946	0.0511437		FT0036	FT0036	448.002	106.049	Serine;REF_L-Serine;REF_Serine [M-H]-	4	106.049	106.049	445.06	451.563	30	489;2279;4078;5402;7188;9100;10723;12642;14153;15734;17271;19209;20916;22436;28591;33625;36917;40273;44533;46456;48149;49773;51537;53455;55277;58724;60190;62828;64496;66138;67337;99315;101186;103755;108018;110073;114308;118341;122698;124919;140949;147390;150462;153554;156586	60.04467|7022.59070165733	1	0.138825	0.857531	0.225599	0.646664	0.0807997
FT0037	FT0037	377.98	126.003	2-Acetylthiazole	1	126.001	126.004	371.636	379.096	34	30;976;2024;2887;3531;4495;5524;6393;7380;8116;8799;9642;10622;11543;12565;13833;15308;16072;17545;18361;19200;19961;21618;22471;23267;24058;25015;26055;26956;28612;29300;30558;31256;31958;44479;46369;48897;53216;54182;60302	81.95303;126.0031|7514.77922002902;1120.46223511497	1	0.368737	0.433284	0.455417	0.34159	0.0443408		FT0037	FT0037	372.236	106.086	Methyl propionate;Ethyl acetate;1-Hydroxy-2-butanone	1	106.085	106.086	371.756	373.191	7	490;4079;7189;23984;25975;41774;60191;67338;72406;76773;80618;82732;84606;86835;89008;91177;93021;94975;97139;103756;105990;108019;110074;112181;114309;116348;118342;120457;124920;127379;129273;131304;133369;135316;137135;139117;140950;143244;147391;150463;153555;156587;159633;161860;164114;166757	70.06523|299.124930336993	1	0.602473	0.220063	0.685612	0.163922	0.0362302
FT0038	FT0038	42.9557	126.905	I(-)	1	126.904	126.907	41.6712	44.3917	39	31;977;2025;2888;3532;4496;5525;6394;7381;8117;8800;9643;10623;11544;12566;13434;13834;14555;15309;16073;16865;17546;18362;19201;19962;20535;21112;21619;22472;23268;24059;25016;26056;26957;27974;28613;29301;30559;31257;43088;62806;63456;63936;64351;66550;67024		0	0.686564	0.163319	0.74902	0.125507	-0.0206739		FT0038	FT0038	339.603	106.111		NI	106.111	106.112	338.1	341.985	30	2280;4080;5403;7190;9101;10724;12643;14154;15735;17272;19210;20917;28592;30328;32017;33626;35225;36918;38678;40274;48150;49774;51538;53456;55278;57309;58725;60192;62830;64498;67339;70442;97140;99316;101187;103757;122699;124921;127380;129274	58.06538;60.08106;106.1116|791.315147875659;1314.2145850364;2504.16816380145	1	9.87424e-06	5.0055	6.58574e-05	4.1814	0.198178
FT0039	FT0039	440.517	127.051	Dihydrothymine;Squamolone;L-Cyclo(alanylglycyl)	1	127.001	127.051	435.27	447.336	39	32;978;2026;2889;3533;4498;5526;6396;7382;8118;8801;9644;10624;11545;12567;13835;14557;15310;16074;16866;17547;18363;19202;19964;20536;21113;21620;22473;23269;24061;25017;26057;26958;27975;28614;29302;30286;30561;31258;44480;66551	127.0509|196.42824437671	1	0.00304225	2.5168	0.00742615	2.12924	-0.27276		FT0039	FT0039	376.294	108.011		NI	108.01	108.011	376.032	376.859	9	4081;10725;12644;14155;15736;35226;36919;55279;60193;67340;70443;72407;76774;78749;80619;91178;93022;94976;97141;99317;101188;103758;105991;108020;110075;112182;118343;120458;122700;124922;127381;129275;131305;133370;135317;137136;140951;143245;147392;150464;153556;156588;159634;161861;164115;166758	236.7912|31.0898603010003	1	0.940192	0.0267835	0.956407	0.0193575	-0.00326894
FT0040	FT0040	417.405	127.001	Glyceric acid;L-Glyceric acid;D-2,3-Dihydroxypropanoic acid	1	127.001	127.001	416.341	417.971	3	19963;30560;32152;32340;33114;33730;34487;35467;36139;36788;37541;38223;39106;40044;40815;41492;42178;43089;43697;44481;45468;46370;47232;48090;48898;49801;50604;51378;53217;54183;55136;55921;56741;57544;58229;58848;59581;60303;61259;62173;62807;63457;63937;64352;65629;66552		0	1.52472e-05	4.81681	7.16878e-05	4.14455	-0.280123		FT0040	FT0040	46.7268	111.081	2,3,5-Trimethylfuran;2-Ethyl-5-methylfuran;3-Methyl-2-cycloh	1	111.08	111.082	45.5218	47.728	18	7191;9102;15737;17273;19211;27087;32018;35227;36920;38679;41775;44534;46457;48151;49775;53457;57310;60194;67341;70444;72408;74359;76775;82733;84607;86836;94977;97142;99318;101189;105992;108021;112183;120459;124923;135318;139118;143246;147393;150465;153557;156589;159635;161862;164116;166759		0	0.0097575	2.01066	0.0272647	1.5644	-0.223909
FT0041	FT0041	439.939	128.035	REF_D-Pyroglutamic acid [M-H]-;Pyroglutamic acid (Not valida	1	128.035	128.036	438.415	441.307	39	33;979;2027;2890;3534;4499;5527;6397;7383;8119;8802;9645;10625;11546;12568;13435;13836;14558;15311;16075;16867;17548;18364;19203;19965;20537;21114;21621;22474;23270;24062;25018;26058;26959;27976;28615;29303;30562;31259;43090;66553	128.0351|6476.37747101924	1	0.0143279	1.84382	0.0289634	1.53815	-0.0995641		FT0041	FT0041	239.686	113.034	Uracil;4-Carboxypyrazole	2	113.034	113.034	229.473	246.435	36	491;2281;4082;5404;7192;9103;10726;12645;14156;15738;17274;19212;20918;22437;23985;27088;28593;30329;32019;33627;35228;36921;38680;41776;44535;46458;48152;49776;51539;53458;55280;57311;58726;60195;62832;64500;67342;101190;120460;124924	70.02917;96.00827|376.068835926874;505.015839951046	1	2.97158e-06	5.52701	2.16977e-05	4.66359	0.379216
FT0042	FT0042	378.252	128.035	REF_D-Pyroglutamic acid [M-H]-;REF_D-Pyroglutamic acid [M+H]	3	128.035	128.036	372.783	379.448	11	34;980;5528;8120;11547;25019;26059;26960;27977;28616;31959;33731;34488;35468;36140;37542;38224;40045;40816;41493;43091;43698;44482;45469;46371;47233;48091;48899;49802;50605;51379;52216;53218;54184;55137;55922;56742;57545;62174;62808;63458;63938;64353;64691;65630;67025	128.0351|2654.72458337396	1	5.49679e-07	6.25989	3.63887e-06	5.43903	0.276575		FT0042	FT0042	562.459	113.106	2,5-Dimethyl-1H-pyrrole	1	113.106	113.107	561.288	565.219	10	7193;25976;27089;30330;32020;33628;35229;44536;49777;51540;67343;70445;72409;74360;76776;80620;82734;84608;86837;89009;91179;93023;94978;97143;99319;105993;116349;118344;120461;122701;124925;129276;131306;137137;139119;140952;143247;145472;147394;150466;153558;156590;159636;161863;164117;166760	113.1068|812.631022764759	1	0.000926106	3.03334	0.00371131	2.43047	-0.511049
FT0043	FT0043	163.779	129.055	2-Methyl-3-ketovaleric acid;3-Methyl-2-oxovaleric acid;Ketol	1	129.055	129.056	157.839	169.908	28	982;2030;3537;4500;5531;6398;8805;9646;10627;12234;12570;13437;14559;15312;16078;16869;17550;18365;19205;20540;21116;21622;22476;23273;24063;25020;26061;27979;32341;34489;38225;39107;42179;45470;52217;59582;61260;62175;62809;63459;63939;64354;64692;65631;66554;67026		0	0.0092645	2.03318	0.0198611	1.702	-0.290369		FT0043	FT0043	260.103	114.066	REF_Creatinine[M+H]+;REF_Creatinine[M-H]-;Creatinine	3	114.065	114.066	254.17	263.569	32	492;2282;5405;7194;9104;10727;12646;14157;15739;17275;19213;20919;22438;23986;28594;30331;33629;35230;38681;44537;46459;48153;49778;51541;53459;55281;57312;58727;60196;62833;64501;66143;67344;74361;101191;103759;110076;116350;120462;122702;124926;147395;150467;153559;156591;166761	114.0661|1368.03413006792	1	2.5548e-05	4.59264	0.000155304	3.80882	0.547826
FT0044	FT0044	285.896	128.892		NI	128.892	128.893	282.711	287.988	22	981;2029;2892;3536;5530;8121;8803;12233;12569;13436;16076;16868;19204;19966;20538;21115;22475;23271;27978;30563;31260;31960;32342;36141;37543;38226;40817;41494;42180;45471;46372;47234;49803;50606;55138;57546;58230;58849;61261;62176		0	0.0122214	1.91288	0.025283	1.59717	-0.512205		FT0044	FT0044	260.726	115.068		NI	115.068	115.068	256.311	262.012	10	493;2283;5406;7195;10728;17276;19214;49779;51542;55282;67345;74362;80621;84609;86838;89010;94979;97144;99320;101192;103760;105994;108022;110077;112184;114310;116351;118345;120463;122703;124927;127382;129277;131307;137138;140953;143248;145473;156592;159637;161864;164118		0	1.50208e-08	7.82331	1.54085e-07	6.81224	0.504692
FT0045	FT0045	357.037	129.02	Glutaconic acid;Citraconic acid;Mesaconic acid	1	129.02	129.02	357.037	357.037	1	32153;32343;33115;33732;34490;35469;36142;36789;37544;38227;39108;40046;40818;41495;42181;43092;43699;44483;45472;46373;47235;48092;48900;49804;50607;51380;52218;53219;54185;55139;55923;56743;57547;58231;58850;59583;60304;61262;62177;62810;63460;63940;64355;64693;65632;66555		0	9.0363e-07	6.04401	5.60115e-06	5.25172	-0.367147		FT0045	FT0045	305.537	115.075	Delta-Hexanolactone;Gamma-Caprolactone;trans-Hex-2-enoic aci	1	115.075	115.075	305.537	305.537	1	66145;67346;70446;72410;74363;76777;78750;80622;82735;84610;86839;89011;91180;93024;97145;99321;101193;103761;105995;108023;110078;112185;114311;116352;118346;120464;122704;124928;127383;129278;131308;133371;135319;137139;140954;143249;145474;147396;150468;153560;156593;159638;161865;166762		0	0.0290884	1.53628	0.0648789	1.1879	-0.276776
FT0046	FT0046	66.0787	129.092	REF_Heptanoic acid[M-H]-;REF_Heptanoic acid[M+H]+;Heptanoic	3	129.09	129.092	52.8694	67.9918	19	983;5532;6399;8122;8806;10628;11549;16077;16870;17549;19206;19967;20539;23272;24064;26961;28617;29304;32155;32344;33733;34491;35470;36143;38228;40819;43093;43700;44484;45473;46374;47236;50608;54186;55140;55924;58232;58851;60305;62811;63461;63941;64356;64694;65633;66556		0	0.0353273	1.45189	0.0625906	1.20349	-0.149447		FT0046	FT0046	447.76	116.033	Moniliformin;Maleamic acid	1	116.033	116.034	446.267	450.148	22	494;2284;5407;7196;9105;10729;12647;14158;15740;17277;19215;20920;23987;36922;44538;46460;49780;51543;53460;55283;58728;60197;74364;97146;101194;103762;105996;108024;110079;112186;114312;118347;120465;122705;124929;131309;140955;147397;159639;161866;164119;166763	70.06548|180.21543587479	0.714286	0.357677	0.446509	0.46883	0.328984	0.157138
FT0047	FT0047	439.016	129.022	Methylpyrazine;2-Aminopyridine;3-Methylpyridazine	1	129.019	129.027	437.228	440.584	11	35;2028;2891;3535;5529;7384;8804;10626;11548;26060;32154;33116;36144;37545;39109;40820;43094;43701;44485;45474;46375;47237;48093;48901;49805;50609;51381;52219;53220;54187;55141;55925;56744;57548;58233;59584;60306;61263;62178;62812;63942;64357;64695;65634;66557	85.02803|37.5211025328412	1	0.727372	0.138243	0.782197	0.106684	0.0231464		FT0047	FT0047	430.329	116.033	Moniliformin;Maleamic acid	1	116.033	116.033	430.329	430.329	1	58729;67347;70447;72411;74365;76778;78751;80623;82736;84611;86840;89012;91181;93025;94980;97147;99322;101195;103763;105997;108025;110080;112187;114313;116353;118348;120466;122706;124930;127384;129279;131310;133372;135320;137140;139120;140956;145475;147398;150469;153561;156594;159640;161867;164120;166764	70.06335|30.1823133111796	1	0.151163	0.820555	0.241387	0.617286	-0.0536208
FT0048	FT0048	428.935	130.051	N-Acetylalanine;N-ACETYL-L-ALANINE;REF_trans-4-Hydroxy-L-pro	4	130.051	130.063	409.863	431.435	56	36;37;984;2031;2032;2893;3538;3539;4501;5533;5534;6400;7385;7386;8123;8807;9647;9648;10629;11550;12571;12572;13438;13837;14560;15313;16079;16871;17551;17552;18366;18367;19207;19208;19968;20541;21117;21623;21624;22477;23274;23275;24065;24066;25021;25022;26062;26063;26962;27980;28618;29305;29306;30564;30565;31261;43095;67027	58.03005;88.04031|17923.768771414;109455.34476412	1	0.0688364	1.16218	0.110178	0.957905	-0.0714574		FT0048	FT0048	393.824	116.07	L-PROLINE;Proline;REF_L-Proline	4	116.07	116.07	393.824	393.824	1	66147;67348;70448;72412;74366;76779;78752;80624;82737;84612;86841;89013;91182;93026;94981;97148;99323;101196;103764;105998;108026;110081;112188;114314;116354;118349;120467;122707;124931;127385;129280;131311;133373;135321;137141;139121;140957;143250;145476;147399;150470;153562;156595;159641;161868;166765	68.04927;70.06514;116.0713|55.670509349288;3460.27878085727;40.8128407007894	1	0.370206	0.431556	0.48058	0.318234	0.0902479
FT0049	FT0049	361.327	130.087	REF_L-Isoleucine[M-H]-;REF_D,L-Leucine[M-H]-;REF_L-Leucine[M	3	130.087	130.087	361.327	361.327	1	31961;32345;33117;33734;34492;35471;36145;36790;37546;38229;39110;40047;40821;41496;42182;43096;43702;44486;45475;46376;47238;48094;48902;49806;50610;51382;52220;53221;55142;55926;56745;57549;58234;58852;59585;60307;61264;62179;63943;64696;65635;67028	130.0875|92.3398154008595	1	0.119376	0.923083	0.176085	0.754278	0.256126		FT0049	FT0049	357.178	117.077		NI	117.063	117.078	356.004	358.49	5	495;19216;20921;57313;60198;67349;72413;74367;76780;78753;80625;82738;84613;86842;89014;91183;97149;99324;101197;103765;105999;108027;110082;112189;114315;116355;118350;120468;122708;124932;127386;129281;131312;133374;135322;137142;139122;143251;147400;150471;153563;156596;159642;161869;164121;166766	58.06572|209.122263583189	0.833333	8.26387e-14	13.0828	2.12218e-12	11.6732	0.608479
FT0050	FT0050	369.657	131.037	Monoethyl malonic acid;Ethylmalonic acid;Glutaric acid	1	131.037	131.037	369.657	369.657	1	39;33118;33735;34493;35472;36146;36791;37547;38230;39111;40048;40822;41497;42183;43703;45476;46377;47239;49807;50611;51383;52221;53222;55143;55927;56746;57550;58235;58853;59586;60308;61265;62180;64697;65636;66558		0	1.29877e-11	10.8865	2.21594e-10	9.65444	1.43962		FT0050	FT0050	360.247	118.086	Betaine;REF_L-Valine;REF_L-Valine [M-H]-	4	118.086	118.086	358.996	361.942	39	496;2285;4083;5408;7197;9106;10730;12648;14159;15741;17278;19217;20922;22439;23988;25977;27090;28595;30332;32021;33630;35231;36923;38682;40275;41777;43288;44539;46461;48154;49781;51544;53461;55284;57314;58730;60199;62834;64502;67350;147401;150472;153564;156597;164122;166767	56.04984;58.06549;59.0733;118.0861|833.763810311453;216627.485481384;29152.471428725;15428.2416239092	1	0.485481	0.313827	0.585073	0.23279	0.0235965
FT0051	FT0051	285.892	130.889		NI	130.889	130.889	282.711	288.112	27	985;2033;2894;3540;5535;8124;8808;12235;12573;13439;14561;16080;16872;17553;18368;19209;19969;20542;21118;22478;23276;24067;26064;27981;30566;31262;31962;32346;36147;37548;38231;40823;41498;42184;45477;47240;55144;58236;59587;61266;62181	130.8884|353.878907649604	1	0.00945489	2.02434	0.0202169	1.69429	-0.54053		FT0051	FT0051	355.888	120.101	Ethyl propionate;Tetrahydro-2-furanmethanol;Isopropyl acetat	1	120.096	120.102	354.507	357.407	40	8;497;2286;4084;5409;7198;9107;10731;12649;14160;15742;17279;19218;20923;22440;23989;25978;27091;28596;30333;32022;33631;35232;36924;38683;40276;41778;43289;44540;46462;48155;49782;51545;53462;55286;57315;58731;60200;62835;64503;147402;150473;153565;156598;164123;166768	58.0654;59.07331;60.08091;102.0912;120.1016|80708.9603213992;20510.4300802682;2688.15021913644;39637.5704554973;4558.0045693943	1	3.56071e-21	20.4485	3.63288e-19	18.4397	0.68275
FT0052	FT0052	447.857	132.03	REF_Aspartic acid[M-H]-;1-deoxy-1-(N6-lysino)-D-fructose;Asp	4	132.03	132.031	438.672	451.893	41	40;986;2034;2895;3541;4502;5536;6401;7387;8125;8809;9649;10630;11551;12574;13440;13839;14562;15314;16081;16873;17554;18369;19210;19970;20543;21119;21625;22479;23277;24068;25023;26065;26963;27982;28619;29307;30567;31263;31963;32157;43097	71.01382;88.04027;115.0033;132.03|9538.29292462239;36337.6590860386;4195.00864156581;3496.61708822404	1	0.0376149	1.42464	0.0660156	1.18035	0.0621654		FT0052	FT0052	436.366	120.064	REF_Threonine [M+H]+;REF_Homoserine[M+H]+;N-Methylserine	4	120.064	120.065	432.144	440.588	2	27092;66154;67351;70449;72414;74368;76781;78754;80626;82739;84614;86843;89015;91184;93027;94982;97150;99325;101198;106000;108028;110083;112190;114316;116356;118351;120469;122709;124933;127387;129282;131313;133375;135323;137143;139123;140958;143252;145477;147403;150474;153566;156599;159643;161870;166769	56.04961;74.06013|916.999363468972;223.072199121042	1	0.172763	0.76255	0.267506	0.572667	0.0766305
FT0053	FT0053	420.656	132.067	L-2-Amino-5-hydroxypentanoic acid;N-Lactoyl ethanolamine;1,4	1	132.067	132.067	420.656	420.656	1	31964;32347;33119;33736;35473;36148;36792;37549;38232;39112;40049;40824;41499;42185;43704;46378;47241;48095;49808;50612;51384;52222;55145;55928;57551;58237;58854;59588;60309;61267;62182;64698;65637		0	0.00254074	2.59504	0.00641116	2.19306	0.60608		FT0053	FT0053	370.525	120.08	Indoline	0	120.08	120.08	370.525	370.525	1	66153;67352;70450;72415;74369;76782;78755;80627;82740;84615;86844;89016;91185;93028;94983;97151;99326;101199;103766;106001;108029;110084;112191;114317;116357;120470;122710;124934;127388;129283;131314;133376;135324;137144;139124;140959;143253;145478;150475;153567;156600;159644;161871;166770	51.02295;77.03717|30.6676875788071;119.451369497308	1	0.321027	0.493459	0.431119	0.365403	0.101041
FT0054	FT0054	290.343	132.868		NI	132.867	132.886	269.809	309.95	18	41;987;4503;7388;8126;8810;12575;13840;17555;20544;21626;23278;26964;27983;29308;30568;31965;31966;33737;34494;35474;36793;37550;40825;41500;42186;43098;44487;46379;47242;48096;48903;50613;51385;52223;54188;55929;57552;58238;58855;61268;62813;63462;63944;64358;65638;67029	132.8854|36.8776599921205	1	0.163734	0.78586	0.229839	0.638576	-0.119549		FT0054	FT0054	46.8673	121.1	1,2,4-Trimethylbenzene;Isopropylbenzene;1,2,4-Tris(methylene	1	121.099	121.101	45.5218	47.9282	25	498;2287;5410;7200;9108;15743;17280;19219;22441;23990;27093;30334;32023;35233;36925;38684;41779;44541;46463;48156;49784;51546;55287;57317;60201;67353;74370;82741;84616;86845;94984;101200;106002;112192;120471;124935;137145;143254;147404;150476;153568;156601;159645;161872;164124;166771		0	0.011018	1.9579	0.0299787	1.52319	-0.230188
FT0055	FT0055	257.146	134.047	REF_Adenine[M-H]-;Adenine;REF_Adenine [M-H]-	4	134.047	134.048	215.618	263.193	38	989;990;2035;3543;4504;4506;6402;8127;8811;9650;9651;10631;11552;12576;13441;13841;14563;15315;16082;16874;17556;18370;19211;19971;20545;21120;21627;22480;23279;24069;25024;26066;26067;27984;28620;30569;31264;31967;32348;34495;36794;38233;59589;62183;62814;63945;67030	107.0359;134.0469|10017.0013096302;18511.0178974399	1	6.68625e-22	21.1748	1.43417e-19	18.8434	-1.10077		FT0055	FT0055	97.2039	121.047		NI	121.047	121.047	97.2039	97.2039	1	66155;101201;112193;159646		0	0.103018	0.987087	0.178228	0.749025	-0.0634384
FT0056	FT0056	328.386	134.061	N-Acetylarylamine;2-Phenylacetamide;2-Aminoacetophenone	1	134.061	134.061	328.386	328.386	1	31968		0							FT0056	FT0056	77.401	123.055	Niacinamide;Cyclohexane;Methylcyclopentane	4	123.055	123.056	65.2394	79.4374	41	9;499;2288;4085;5411;7201;9109;10732;12650;14161;15744;17281;19220;20924;22442;23991;25980;27094;28597;30335;32024;33632;35234;36926;38685;40277;41780;43290;44542;46464;48157;49785;51547;53464;55288;57318;58732;60202;62836;64506;66157;147405;153569;156602	50.01553;51.02341;52.01873;52.03076;53.03907;78.03402;79.04149;80.04967;96.0441;105.0442;106.0286;123.0552;123.0988|13286.6058095011;45407.4474258368;29456.3536249143;9220.26766557595;190086.990278646;247767.11486236;15515.3614959067;564135.187809302;17671.7100873165;2864.84574313746;14611.124230761;228104.387183302;2276.78457994902	1	4.76801e-08	7.32166	4.47743e-07	6.34897	0.35382
FT0057	FT0057	275.359	134.894		NI	134.865	135.032	247.986	295.248	80	42;43;991;992;2036;2037;2896;2897;3545;3546;4507;4508;5538;5539;6403;6404;7389;7390;8128;8129;8813;8815;9652;9653;10632;10633;11553;11554;12236;12578;13442;13443;13842;13844;14564;14565;15316;15317;16083;16086;16875;16877;17557;17559;18371;18373;19212;19214;19972;19974;20546;20548;21121;21122;21628;21630;22481;22482;23280;23281;24071;24072;25026;25027;26068;26069;26965;26966;27985;27987;28621;286…	65.01452;66.00989;92.02528;99.92551;135.0309|30765.5001645619;13311.9404429309;56040.0427718697;4980.74897767682;16696.8537632516	0.980769	1.52424e-14	13.8169	4.00415e-13	12.3975	0.656279		FT0057	FT0057	45.3815	123.08	4-Ethylphenol;2,5-Dimethylphenol;1-Methoxy-2-methylbenzene	1	123.08	123.081	43.749	46.9226	14	22443;25979;28598;30336;32025;33633;35235;36927;38686;41781;43291;44543;46465;57319;67354;70451;72416;74371;76783;78756;80628;82742;84617;86846;89017;91186;93029;94985;99327;103767;120472;131315;133377;135325;137146;139125;143255;145479;150477;153570;156603;159647;161873;164125;166772	55.05486;67.05438;77.03878;79.05367;82.05253;123.0808;123.099|210.395082134924;640.170205994229;840.235491514;686.362506801269;272.738926968681;5444.14473441469;535.109740971748	1	0.0520206	1.28382	0.102181	0.99063	-0.357254
FT0058	FT0058	309.95	134.866		NI	134.866	134.866	309.95	309.95	1	31970;32349;33120;33738;34496;35475;36149;36795;37551;38234;39113;40050;40826;41501;42187;43099;43705;44488;45478;46380;47243;48097;48904;49809;50614;51386;52224;53223;54189;55146;55930;56747;57553;58239;58856;59590;60310;61269;62184;62816;63464;63946;64359;64699;65639;67031		0	8.2949e-06	5.08119	4.23706e-05	4.37294	-0.573145		FT0058	FT0058	77.4098	124.058		NI	124.057	124.086	51.3298	79.3679	34	500;2289;5412;7202;9110;10733;14162;15745;17282;19221;20925;22444;23992;28599;32026;35236;38687;41782;43292;46466;48158;49786;51548;53465;55289;57320;58733;60203;62224;62430;62837;64507;66158;66733;67355;74372;84618;101202;103768;108030;112194;116358;120473;127389;156604		0	6.14564e-05	4.21143	0.000335742	3.47399	0.414078
FT0059	FT0059	215.118	135.049		NI	135.049	135.049	215.118	215.118	1	31971;32350;33121;33739;34497;35476;36150;36796;37552;38235;39114;40051;40827;41502;42188;43100;43706;44489;45479;46381;47244;48098;48905;49810;50615;51387;52225;53224;54190;55147;55931;56748;57554;58240;58857;59591;60311;61270;62185;62817;63465;63947;64360;64700;65640;67032		0	0.00156592	2.80523	0.00429845	2.36669	0.818167		FT0059	FT0059	507.93	124.999	Gamma-Butyrolactone;Oxolan-3-one;Diacetyl	1	124.999	124.999	505.058	509.938	24	501;2290;7203;9111;10734;14163;17283;23993;27095;28600;30337;32027;33634;35237;36928;38688;40278;44544;46467;48159;49787;51549;55290;60204;67356;74373;76784;84619;89018;93030;94986;97152;101203;122711;124936;137147;140960;143256;147406;159648;161874		0	0.00287062	2.54202	0.00977148	2.01004	-0.313793
FT0060	FT0060	190.149	135.049		NI	135.049	135.049	190.149	190.149	1	31972;32351;33122;33740;34498;35477;36151;36797;37553;38236;39115;40052;40828;41503;42189;43101;43707;44490;45480;46382;47245;48099;48906;49811;50616;51388;53225;54191;55148;55932;56749;57555;58241;58858;59592;60312;61271;62186;62818;63466;63948;64361;64701;65641;67033		0	0.118602	0.925908	0.175144	0.756606	0.241662		FT0060	FT0060	286.849	125.111		NI	125.111	125.112	283.75	289.154	39	502;2291;4086;5413;7204;9112;10735;12651;14164;15746;17284;19222;20926;22445;23994;25981;27096;28601;30338;32028;33635;35238;36929;38689;40279;41783;43293;44545;46468;48160;49788;51550;53466;55291;57321;58734;60205;62838;64508	79.05162;80.05764|163.042856595614;171.735268502133	1	0.158171	0.800874	0.250246	0.601632	-0.137755
FT0061	FT0061	408.04	135.03	Threonic acid;Erythronic acid;Threonic acid	2	135.03	135.03	407.676	408.269	4	993;4509;6405;26967;32352;33741;34499;35478;36798;38237;39116;40053;40829;41504;42190;43708;45481;47246;48907;49812;50617;52226;55149;55933;56750;57556;58242;58859;60313;61272;62187;64702;65642	59.014;75.00863|198.976745521481;1070.47359724981	1	1.00635e-17	16.9973	5.55168e-16	15.2556	2.23496		FT0061	FT0061	376.914	126.022	REF_Taurine[M+H]+;REF_Taurin[M-H]-;Taurine	4	126.021	126.022	376.032	386.175	41	10;503;2292;4087;5414;7206;9113;10736;12652;14165;15747;17285;19223;20927;22446;23995;25982;27097;28602;30339;32029;33636;35239;36930;38690;40280;41784;43294;44547;46469;48161;49790;51552;53467;55292;57322;58735;60206;62839;64509;66160;147407;150478;153571;156605;166773	63.96098;64.96909;80.9641;108.011;126.0218|257.633373703317;4181.56488262699;1116.01531545725;1885.8350071855;3157.88958785003	1	0.260219	0.584661	0.367256	0.435031	0.033733
FT0062	FT0062	438.749	135.03	Threonic acid;Erythronic acid;Threonic acid	2	135.029	135.03	435.696	441.681	30	994;2038;2898;3547;5540;6406;7391;8814;9654;10634;11555;12577;13843;14566;15318;16084;16876;17558;18372;19213;19973;21629;22483;23282;25028;26070;27986;28623;30571;31267;32353;36152;39117;43102;44491;53226;54192;57557;59593;62188	75.00861|1739.3812097595	1	0.056568	1.24743	0.0931543	1.0308	0.198588		FT0062	FT0062	376.282	127.024		NI	127.023	127.024	376.032	376.649	5	10737;12653;35240;55293;60207;67357;70452;72417;74374;76785;78757;80629;86847;89019;91187;93031;94987;97153;99328;101204;103769;106003;108031;110085;112195;116359;118352;120474;122712;124937;127390;129284;131316;133378;135326;137148;140961;143257;147408;150479;153572;156606;159649;161875;164126;166774		0	0.672393	0.172377	0.743274	0.128851	0.0181639
FT0063	FT0063	125.497	135.045	Phenylacetic acid;2-Methylbenzoic acid;4-Hydroxyphenylacetal	1	135.045	135.045	122.922	126.847	3	16085;20547;22484;32354;33123;33742;34500;35479;36153;36799;37554;38238;39118;40054;40830;41505;42191;43103;43709;44492;45482;46383;47247;48908;49813;50618;51389;52227;54193;55150;56751;57558;58243;58860;59594;60314;61273;62189;62819;63467;63949;64703;65643;67034		0	0.00574443	2.24075	0.0130771	1.88349	-0.249163		FT0063	FT0063	376.431	128.018	S-Methyl methanesulfinothioate;2-Acetylthiazole	1	128.018	128.019	376.032	376.859	12	4088;7207;10738;12654;14166;15749;20928;33638;35241;55294;58736;60208;67358;70453;72418;76786;80630;91188;93032;97154;99329;101205;103770;106004;108032;110086;116360;118353;120475;122713;124938;127391;129285;131317;133379;135327;137149;140962;147409;150480;153573;156607;159650;161876;164127;166775	110.0061;128.017|40.615948556686;31.431796598747	1	0.962065	0.0167955	0.971559	0.0125309	-0.00171775
FT0064	FT0064	252.663	136.034		NI	136.033	136.034	248.522	260.839	25	44;995;2039;2899;3548;4510;5541;6407;7392;8130;8816;9655;10635;11556;12579;14567;24073;25029;26071;26968;27988;28624;29311;30574;31268;44493;45483;47248;48100;48909;49814;50619;51390;52228;53227;54194;55151;55934;56752		0	4.07744e-14	13.3896	1.00719e-12	11.9969	1.12178		FT0064	FT0064	419.137	128.954		NI	128.952	128.977	402.74	443.145	46	11;505;2293;4089;7209;9114;10739;14168;15751;17286;19224;20929;22447;25983;27098;28603;30340;32030;33639;35242;36931;38691;40281;41785;43295;44548;46470;48162;49791;51553;53468;57323;58737;60209;61964;61965;62225;62226;62431;62432;62624;62625;62840;64510;66162;66734;76787;84620;99330;139126	56.04985;66.03389;83.06023|2568.51559739179;632.489523341309;5399.11097415115	1	0.079079	1.10194	0.144214	0.840992	-0.174644
FT0065	FT0065	61.0544	137.024	Salicylic acid;4-Hydroxybenzoic acid;3-Hydroxybenzoic acid	4	136.922	137.044	50.2955	66.8725	39	997;2040;2900;3549;4512;5542;6409;7394;8131;8817;9656;10637;11557;12580;13444;13845;14568;15320;16088;16878;17561;18374;19215;19976;20550;21632;22485;23284;24075;25030;26072;26970;28625;29312;30292;30576;31270;31975;32159;32355;43104;54195;60315;63468	65.0395;93.03426|1979.91289077787;24746.0970849791	0.940299	1.19145e-06	5.92392	7.2229e-06	5.14129	-0.24044		FT0065	FT0065	362.581	129.105		NI	129.104	129.137	360.785	366.505	34	504;2294;4090;5416;7208;9115;10741;12655;14167;15750;17287;19225;20930;22448;23996;27100;30341;32031;35243;36932;38692;40282;41786;43296;44549;46471;48163;49792;51554;53469;55295;58738;60211;62841;67359;101206;106005;112196;140963;147410;150481;153574;156608;161877;164128;166776	83.05814;111.0796|39.6398692829138;34.6014527586618	1	0.033113	1.48	0.0717873	1.14395	-0.12482
FT0066	FT0066	286.226	136.891		NI	136.886	136.891	269.809	288.362	8	996;7393;16087;17560;19975;23283;30575;31974;32356;33743;34501;35480;36154;36800;37555;39119;40055;40831;41506;42192;43105;43710;44494;45484;46384;47249;48910;50620;51391;53228;54196;55152;55935;57559;58244;58861;59595;60316;61274;62190;62820;63469;63950;64362;65644;67035	99.92493;136.8912|185.774423717709;262.33663660677	1	0.030578	1.51459	0.0554897	1.25579	-0.17797		FT0066	FT0066	478.444	129.101	N-Acetyl-2,3-dihydro-1H-pyrrole;5-Acetyl-3,4-dihydro-2H-pyrr	1	129.1	129.102	476.24	479.345	14	5415;7210;10740;12656;17288;20931;25984;27099;33640;41787;49793;53470;55296;60210;67360;70454;72419;74375;80631;86848;89020;93033;97155;99331;106006;108033;110087;114318;116361;118354;120476;124939;127392;129286;131318;135328;140964;143258;147411;150482;153575;156609;159651;161878;164129;166777	112.0991|804.248727937743	1	0.0127048	1.89603	0.0336565	1.47293	-0.183229
FT0067	FT0067	234.927	137.035	Urocanic acid;Nicotinamide N-oxide;5-Oxo-2(5H)-isoxazoleprop	1	137.035	137.035	234.927	234.927	1	26074;32357;33124;33744;34502;35481;36155;36801;37556;38239;39120;40056;40832;41507;42193;43106;43711;44495;45485;46385;47250;48101;48911;49815;50621;51392;52229;53229;54197;55153;55936;56753;57560;58245;59596;60317;61275;62191;62821;63470;63951;64363;64704;65645;66559;67036		0	0.000287844	3.54084	0.000978196	3.00957	0.356634		FT0067	FT0067	304.017	129.091	1,3-Diacetylpropane;Isopentenyl acetate;1-Methoxy-3-methylen	1	129.091	129.091	304.017	304.017	1	66163;67361;70455;74376;76788;80632;84621;86849;91189;93034;94988;97156;99332;101207;103771;106007;108034;110088;112197;114319;116362;118355;120477;122714;127393;129287;131319;133380;135329;137150;140965;143259;147412;150483;153576;156610;159652;161879;166778	55.05446;59.04951|237.250203904408;50.0260387850531	1	0.435936	0.360577	0.541389	0.26649	-0.146071
FT0068	FT0068	447.798	137.04	2-Methyl-1-methylthio-2-butene;1-Propenyl propyl sulfide	1	137.04	137.041	445.353	454.612	5	45;12237;20549;26073;26969;33125;33745;34503;35482;36156;36802;37557;38240;39121;40057;40833;41508;42194;43712;44496;45486;46386;47251;48102;48912;49816;50622;51393;52230;54198;55154;55937;56754;57561;58246;60318;61276;62192;62822;63952;64364;64705;65646;67037	92.04695|90.3275341196057	1	0.00642994	2.19179	0.0144783	1.83928	-0.148161		FT0068	FT0068	269.45	130.158	1-Octene;(Z)-2-Octene;(E)-2-Octene	1	130.158	130.158	241.993	281.103	47	507;2296;4094;4095;5418;7212;9117;10743;12658;14171;15754;17290;19227;20934;22451;23998;25986;27103;27104;28606;30343;32033;33642;35245;36934;38694;40284;41789;43298;44551;46474;48165;49795;51556;53472;55298;57325;58740;60214;61967;62227;62433;62626;62844;64513;66169;66736;67362		0	0.0316564	1.49954	0.0694381	1.1584	-0.20123
FT0069	FT0069	367.72	137.104		NI	137.104	137.105	363.437	370.383	35	46;998;2041;2901;3550;4511;5543;6408;7395;8132;8818;9657;10636;11558;12581;13846;14569;15319;16089;16879;17562;18375;19977;20551;21631;22486;23285;24074;25031;26075;26971;28626;29313;30577;31271;43107;44497;51394;54199;60319		0	0.656393	0.182836	0.720873	0.142141	-0.0300614		FT0069	FT0069	211.07	130.158	REF_example_compound[M+NH4]+;1-Octene;(Z)-2-Octene	4	130.158	130.158	211.07	211.07	1	66168;67363;70456;72420;74377;76789;78758;80633;82743;84622;86850;89021;91190;93035;94989;97157;99333;101208;103772;106008;108035;110089;112198;114320;116363;118356;120478;122715;124940;127394;129288;131320;133381;135330;137151;139127;140966;143260;145480;147413;150484;153577;156611;159653;161880;166779	57.07032;130.1595|74.406638370958;36.8157324541542	1	0.128045	0.892638	0.21247	0.672702	-0.216289
FT0070	FT0070	486.076	140.012	O-Phosphoethanolamine;REF_L-Serine;D-Serine	4	140.011	140.012	484.478	488.19	16	48;12582;13847;14570;15321;16090;16880;17563;18376;19216;19978;20552;21633;22487;23286;31272;33126;33746;34504;35483;36157;36803;37558;38241;39122;40058;40834;41509;42195;43108;44498;54200;57562;58247;58862;59597;60320;61277;62193;62823;63471;63953;64365;64706;67038	62.96407;78.95921|2678.71159853221;83076.3753370233	1	1.8541e-16	15.7319	7.86803e-15	14.1041	-1.1767		FT0070	FT0070	440.596	130.05	REF_L-Pyroglutamic acid [M+H]+;REF_D-Pyroglutamic acid [M+H]	4	130.049	130.05	437.601	476.783	46	12;506;2295;4091;5417;7211;9116;10742;12657;14169;15752;15753;17289;19226;20932;22449;23997;25985;27101;27102;28604;28605;30342;32032;33641;35244;36933;38693;40283;41788;43297;44550;46472;46473;48164;49794;51555;53471;55297;57324;58739;60212;61966;62842;64511;66165;150485;153578;156612;166780	56.04983;84.0446;85.02821;130.0492|48371.913407097;159228.074869921;3857.46744544534;6648.3206001998	1	0.0820595	1.08587	0.148322	0.828793	-0.0693888
FT0071	FT0071	417.752	141.017	(S)-3,4-Dihydroxybutyric acid;2,4-Dihydroxybutanoic acid;4-D	1	141.017	141.018	408.265	423.474	44	49;999;2042;2902;3551;4513;5544;6410;7396;8133;8819;9658;10638;11559;12238;12583;13445;13848;14571;15322;16091;16881;17564;18377;19217;19979;20553;21123;21634;22488;23287;24076;25032;26076;26972;27989;28627;29314;30462;30494;30578;31273;31976;32160;62824;64366	58.83892;59.01457|1273.24806266317;368401.378330303	1	7.01619e-05	4.1539	0.000273863	3.56247	-0.1965		FT0071	FT0071	387.465	130.049	REF_D-Pyroglutamic acid [M+H]+;REF_L-Pyroglutamic acid [M+H]	4	130.049	130.049	387.465	387.465	1	66166;67364;70457;72421;76790;78759;80634;82744;86851;89022;91191;93036;94990;97158;99334;103773;106009;108036;110090;112199;114321;116364;118357;120479;122716;124941;127395;129289;131321;133382;135331;137152;140967;143261;145481;147414;153579;156613;159654;161881;166781	56.04943;84.04447|141.699292843716;298.343213894143	1	0.526753	0.278393	0.618697	0.208522	0.147089
FT0072	FT0072	387.135	141.017	(S)-3,4-Dihydroxybutyric acid;2,4-Dihydroxybutanoic acid;4-D	1	141.016	141.017	386.554	388.224	7	7397;13446;14572;15323;16882;21635;28628;32358;33127;33747;34505;36158;36804;37559;39123;40059;40835;41510;42196;43109;43713;45487;48103;50623;51395;52231;53230;54201;55938;56755;57563;58248;58863;59598;60321;62194;63472;63954;64367;64707;65647;66560;67039	59.01423|7174.10423799424	1	0.074655	1.12694	0.118008	0.92809	-0.241491		FT0072	FT0072	98.3612	130.086	L-beta-Homoproline;Vigabatrin;trans-1,2-Dihydrobenzene-1,2-d	2	130.085	130.086	97.1672	99.1298	5	4092;20933;22450;62843;64512;67365;70458;72422;76791;78760;80635;82745;84623;86852;89023;91192;99335;101209;103774;106010;108037;110091;112200;114322;116365;118358;120480;122717;124942;127396;129290;131322;133383;135332;137153;139128;140968;143262;145482;147415;150486;153580;156614;164130;166782	70.06493|32.4139534018059	1	0.224105	0.649548	0.326766	0.485763	0.119391
FT0073	FT0073	447.11	141.017	(S)-3,4-Dihydroxybutyric acid;2,4-Dihydroxybutanoic acid;4-D	1	141.017	141.017	446.455	447.765	2	30294;30517;32359;33128;33748;34506;36159;36805;37560;38242;39124;40060;40836;41511;42197;43110;43714;44499;45488;46387;47252;48104;48913;49817;50624;51396;52232;53231;54202;55155;55939;56756;57564;58249;58864;59599;60322;61278;62195;63473;63955;64708;65648;66561;67040	59.01442|9464.43147153899	1	6.87127e-05	4.16296	0.000269733	3.56907	-0.491572		FT0073	FT0073	58.5263	130.158	1-Octene;(Z)-2-Octene;(E)-2-Octene	1	130.085	130.158	44.015	78.079	9	4093;14170;60213;61968;62228;62434;66167;66170;66735;67366;70459;72423;76792;78761;80636;82746;84624;89024;91193;93037;94991;97159;99336;101210;103775;106011;108038;110092;112201;114323;116366;118359;120481;122718;124943;127397;129291;131323;133384;135333;137154;139129;140969;143263;156615;159655;161882	70.06511;130.0856|3189.22413706627;82.5718170363643	1	0.907919	0.0419531	0.933386	0.0299388	0.0122994
FT0074	FT0074	417.705	142.02		NI	142.02	142.021	415.132	419.205	41	50;1000;2043;2903;3552;4514;5545;6411;7398;8134;8820;9659;10639;11560;12239;12584;13447;13849;14573;15324;16092;16883;17565;18378;19218;19980;20554;21124;21636;22489;23288;24077;25033;26077;26973;27990;28629;29315;30579;31274;32161;62825;63474;63956;64368;66562		0	8.55674e-05	4.06769	0.000328571	3.48337	-0.197317		FT0074	FT0074	124.184	131.001		NI	131	131.001	114.203	130.265	22	508;2297;4096;5419;7213;9118;10744;12659;14172;15755;17291;19228;20935;22452;49796;51557;53473;55299;58741;60215;62845;64514;67367;99337;101211;103776;106012;108039;110093;112202;114324;116367;118360;120482;122719;124944;127398;129292;131324;140970;147416;150487;153581;156616;164131;166783		0	2.71632e-08	7.56602	2.67034e-07	6.57343	0.394922
FT0075	FT0075	447.765	142.021		NI	142.021	142.021	447.765	447.765	1	30296;33129;34507;35484;36806;37561;38243;39125;43111;43715;44500;45489;46388;47253;48105;48914;49818;50625;51397;52233;53232;54203;55156;57565;59600;60323;62196;63475;63957;64369;64709;66563		0	0.00245055	2.61074	0.00626127	2.20334	-0.588065		FT0075	FT0075	440.401	131.052	2-[(Methylthio)methyl]-2-butenal;S-2-Propenyl propanethioate	1	131.052	131.053	437.601	451.839	40	13;509;2298;4097;5420;7214;9119;10745;12660;14173;15756;17292;19229;20936;22453;23999;25987;27105;28607;30344;32034;33643;35246;36935;38695;40285;41790;43299;44552;46475;48166;49797;51558;53474;55300;57326;58742;60216;62846;64515;147417;156617;164132		0	0.0711854	1.14761	0.132638	0.877332	-0.0744068
FT0076	FT0076	383.794	142.976	Bis(methylthio)methane;1,2-Propanedithiol;1,3-Propanedithiol	1	142.975	142.977	382.817	385.994	8	51;1002;2904;3553;13850;16093;23289;30580;33749;36160;36807;37562;38244;39126;40061;40837;41512;42198;43112;43716;44501;46389;47254;48915;49819;50626;51398;52234;53233;54204;55157;55940;57566;58250;58865;59601;60324;61279;62197;62826;63476;63958;64370;65649;66564;67041	59.01432|67.2601550509299	1	0.149768	0.824582	0.213126	0.671363	-0.0668717		FT0076	FT0076	392.556	131.118	N-Acetylputrescine;2,5-Dihydro-2,4,5-trimethyloxazole;1-Pipe	2	131.118	131.118	392.556	392.556	1	66171;89025;110094;122720;150488;153582;161883	55.05463;60.04486;72.04465;72.06367;72.08106;114.0908|439.941809022872;249.184096432015;218.468785073048;30.788257844317;4019.82215556938;811.955989340846	1	0.644543	0.190748	0.720666	0.142266	-0.0354093
FT0077	FT0077	417.28	143.021	Niacinamide;2-Acetylpyrazine	1	143.021	143.022	415.132	419.621	13	52;1001;6412;7399;9660;12585;13851;14574;18379;20555;25034;26078;32162;33750;34508;35485;36161;36808;39127;40062;41513;42199;43113;44502;47255;48106;48916;49820;51399;52235;54205;55158;55941;56757;57567;59602;60325;61280;62198;62827;63477;63959;64371;64710;65650;66565		0	0.0195266	1.70937	0.0378718	1.42168	-0.151314		FT0077	FT0077	411.685	132.077	Dihydrouracil;Beta-Guanidinopropionic acid;N-Methylhydantoin	2	132.076	132.077	410.314	417.993	41	14;510;2299;4098;5421;7215;9120;10746;12661;14174;15757;17293;19230;20937;22454;24000;25988;27106;28608;30345;32035;33644;35247;36936;38696;40286;41791;43300;44553;46476;48167;49798;51559;53475;55301;57327;58743;60217;62847;64516;66172;147418;150489;153583;156618;166784	57.04525;58.05275;69.04471;72.05563;86.07117;87.05524;87.07897;90.05504;114.0657;115.0496;132.0766|1466.88505580804;3991.91365265145;4000.15544819789;7808.48591313468;1715.46764614013;15327.6534272228;5295.83966955946;201387.493168807;5103.27834430861;1963.54749930057;82765.1921622326	1	0.0491117	1.30882	0.0974234	1.01134	0.103608
FT0078	FT0078	120.444	143.071	4-Hydroxycyclohexylcarboxylic acid;Tetrahydrofurfuryl acetat	1	143.071	143.071	114.357	126.531	2	53;25036;33130;33751;34509;35486;36162;36809;37563;38245;39128;40063;40838;41514;42200;43114;43717;44503;45490;46390;47256;48107;48917;49821;50627;51400;52236;53234;54206;55159;55942;56758;57568;58866;59603;60326;61281;62199;62828;63478;63960;64372;64711;65651;66566;67042		0	0.651314	0.18621	0.717009	0.144476	0.024187		FT0078	FT0078	305.537	132.101	REF_D,L-Leucine[M-H]-;REF_L-Leucine[M-H]-;REF_L-Isoleucine[M	1	132.101	132.101	305.537	305.537	1	66173;70460;72424;74378;76793;82747;84625;86853;93038;99338;101212;106013;110095;112203;118361;127399;131325;133385;135334;137155;143264;145483;153584;156619;159656;161884	69.0335;86.05923;87.04433;115.075|559.200992117005;114.668244448839;3483.10625490676;218.085909293966	1	0.0336401	1.47314	0.0727326	1.13827	0.574206
FT0079	FT0079	61.826	143.107	REF_Caprylic acid[M-H]-;REF_Caprylic acid;Valproic acid	3	143.104	143.108	51.1494	63.5591	36	1003;2044;2905;3554;4515;5546;6413;7400;8135;8821;9661;10640;11561;12586;14575;15325;16094;16884;17566;18380;19219;19981;20556;21637;22490;23290;24078;25035;26079;26974;28630;29316;30581;31275;31977;32163;32360;43115;44504;45491;54207;60327;62829;63479;63961;64373	143.1077|184.132510107729	1	0.0705539	1.15148	0.112709	0.948041	-0.150083		FT0079	FT0079	371.854	132.101	REF_Isoleucine [M+H]+;REF_L-Leucine[M+H]+;Norleucine	4	132.101	132.101	371.854	371.854	1	66174;67368;70461;72425;74379;76794;80637;82748;84626;86854;91194;93039;94992;97160;99339;103777;106014;108040;110096;112204;114325;120483;122721;124945;127400;129293;131326;133386;135335;137156;139130;140971;143265;145484;147419;150490;153585;156620;159657;161885	56.04901;57.05759;69.07013;86.09603|48.4232991424793;45.0417328579938;108.325299476618;367.901259978974	1	0.00119764	2.92168	0.00467053	2.33063	0.462593
FT0080	FT0080	1.89748	144.103	3-Dehydroxycarnitine;2-Aminoheptanoate;N-Methylisoleucine	1	144.103	144.103	0.152011	3.05503	6	6414;13448;14576;15326;21638;30518;38246;48918;61282;62830		0	0.0586341	1.23185	0.0959837	1.0178	-0.447428		FT0080	FT0080	77.401	133.085	2-Hydroxy-3-methylpentanoic acid;(5R)-5-Hydroxyhexanoic acid	1	133.085	133.088	46.5528	80.5557	43	512;513;2301;4100;4101;5423;7217;7218;9122;10748;12663;15759;17295;20939;20940;22456;22457;24002;25989;27108;28610;30347;32037;33646;35249;36938;36939;38698;40287;40288;41793;44555;46478;46479;48169;49800;51561;53477;57329;58745;60219;62848;64518;67369;86855;93040;124946;139131;147420;150491;153586;156621;164133;166785		0	0.0991051	1.0039	0.172486	0.763247	-0.154927
FT0081	FT0081	56.1401	144.075		NI	144.046	144.104	55.5921	56.6881	2	30297;31978;43718		0	0.257619	0.589022	0.3344	0.475734	-0.0188144		FT0081	FT0081	411.762	133.079	1-Isothiocyanatobutane;Isobutyl isothiocyanate;xi-2,5-Dihydr	1	133.079	133.079	410.574	413.146	36	511;2300;4099;5422;7216;9121;10747;12662;14175;15758;17294;19231;20938;22455;24001;27107;28609;30346;32036;33645;35248;36937;38697;41792;43301;44554;46477;48168;49799;51560;53476;55302;57328;58744;60218;64517;67370;101213;120484;147421;150492;153587;156622;159658;164134;166786		0	0.0628645	1.20159	0.119249	0.923546	0.0974233
FT0082	FT0082	284.702	144.869		NI	144.869	144.87	279.771	289.811	41	54;1004;2045;2906;3555;4516;5547;6415;7401;8136;8822;9662;10641;11562;12240;12587;13449;13852;14577;15327;16095;16885;17567;18381;19220;19982;20557;21125;21639;22491;23291;24079;25037;26080;26975;27991;28631;29317;30582;31276;31979;67043		0	0.00409487	2.38776	0.00947834	2.02327	-0.285058		FT0082	FT0082	458.827	133.06	REF_ L-Asparagine[M-H]-;Maleamic acid;Ureidopropionic acid	3	133.06	133.06	458.827	458.827	1	66177;70462;72426;74380;76795;80638;82749;84627;89026;91195;94993;99340;101214;103778;106015;108041;110097;112205;114326;116368;118362;120485;122722;124947;127401;129294;131327;133387;135336;140972;143266;145485;159659;161886		0	7.1957e-10	9.14293	9.14605e-09	8.03877	-1.11678
FT0083	FT0083	440.329	145.062	REF_D,L-Glutamine[M-H]-;Glutamine;L-GLUTAMINE	4	145.015	145.063	434.521	455.759	40	55;1005;2046;2907;3556;4517;5548;6416;7402;8137;8823;9663;10642;11563;12588;13450;13853;14578;15328;16096;16886;17568;18382;19221;19983;20558;21126;21640;22492;23292;24080;25038;26081;26976;27992;28632;29318;30583;31277;32164;43116;62831;66567	58.03002;74.02472;84.04526;109.0404;127.0511;128.035;145.0617|6119.79950168385;6359.50608180096;7932.81786069229;10778.5677274946;22954.5695633333;4763.77368633905;8472.64661510649	0.987342	6.48953e-05	4.18779	0.000256329	3.5912	-0.297315		FT0083	FT0083	440.588	133.06	REF_ L-Asparagine[M-H]-;N-Carbamoylsarcosine;D-Asparagine	3	133.06	133.06	440.588	440.588	1	66178;67371;74381;80639;101215;106016;108042;116369;120486;122723;124948;129295;131328;133388;140973;143267;145486;147422;150493;153588;166787	76.03902|35.2356304627875	1	0.213758	0.670078	0.314717	0.502079	-0.272088
FT0084	FT0084	412.772	145.062	REF_L-Glutamine[M+H]+;REF_D,L-Glutamine[M-H]-;D-Glutamine	3	145.062	145.062	412.772	412.772	1	31980;32361;33131;33752;34510;35487;36163;36810;37564;39129;40064;40839;41515;42201;43117;43719;44505;45492;46391;47257;48108;48919;49822;50628;52237;53235;54208;55160;55943;56759;57569;58251;59604;60328;61283;62200;63480;63962;64374;64712;65652;67044	58.02997;73.04106;74.02442;84.0451;88.04039;101.0721;145.0624|43.1820392567573;47.6668353612169;88.9718279097941;40.7769617448182;193.532789534626;103.540429179498;77.2308147173277	1	0.718067	0.143835	0.774707	0.110862	-0.0710707		FT0084	FT0084	449.974	134.044	1-deoxy-1-(N6-lysino)-D-fructose;Aspartic acid;REF_Aspartic	4	134.043	134.045	447.401	453.974	39	514;2302;4102;5424;7221;9123;10749;12664;14176;15761;17296;19232;20941;22459;24003;27111;28612;30349;32039;33648;35252;36941;38700;40290;41795;43303;44556;46481;48172;49801;51562;53479;55303;57331;58748;60222;62851;64520;66180;67372;101216;147423;156623;166788	70.02895;74.02352;88.03928|7204.35674175983;26031.8322451166;4677.92819240044	1	1.14889e-05	4.93972	7.55582e-05	4.12172	0.216876
FT0085	FT0085	312.992	145.05	Adipic acid;2,2-Dimethylsuccinic acid;Solerol	1	145.05	145.051	311.47	315.141	16	56;1006;2047;6417;7403;8138;9664;10643;11564;25039;26082;26977;28633;29319;30584;31278;34511;35488;36164;36811;40065;43720;44506;45493;46392;47258;48109;48920;49823;50629;51401;52238;53236;54209;55161;55944;56760;57570;60329;62832;67045	57.03462|108.084397326445	1	4.75851e-17	16.3225	2.38646e-15	14.6222	1.66677		FT0085	FT0085	427.322	134.032	Cytosine;REF_Cytosine[M+H]+	0	134.018	134.044	411.591	430.972	51	515;2303;4103;5425;7219;7220;9124;10750;12665;14177;15760;17297;19233;20942;22458;24004;25990;27109;27110;28611;30348;32038;33647;35250;35251;36940;38699;38701;40289;40291;41794;41796;43302;44557;46480;48170;48171;49802;51563;53478;55304;57330;58746;58747;60220;60221;62849;62850;64519;66179;66737;67373;147424;150494;153589;156624	70.02862;74.02361;88.03912|4534.71593632049;21058.6209512479;3402.2039901369	0.988636	1.24056e-07	6.90638	1.11238e-06	5.95375	0.187689
FT0086	FT0086	439.944	146.047	REF_L-Glutamic Acid[M-H]-;DL-Glutamate;DL-threo-beta-Methyla	4	146.046	146.047	428.741	441.307	40	57;1007;2048;2908;3557;4518;5549;6418;7404;8139;8824;9665;10644;11565;12589;13451;13854;14579;15329;16097;16887;17569;18383;19222;19984;20559;21127;21641;22493;23293;24081;25040;26083;26978;27993;28634;29320;30585;31279;31981;43118;63481;64375;67046	56.05092;59.01405;71.01388;74.02465;82.02984;84.04525;85.02931;100.04;101.0243;101.7488;102.0563;128.0352;146.0458|3652.75578909684;2840.70682767923;3085.65143097833;13188.7188662857;1610.24000361227;5121.61923491271;9179.33722501808;1667.86634048183;1898.30843688048;2360.98070150794;885622.726170008;363533.302772758;173617.38891221	1	0.0466666	1.33099	0.0796219	1.09897	-0.0798991		FT0086	FT0086	102.763	134.08	alpha-Ketoisovaleric acid;Methylacetoacetic acid;Levulinic a	1	134.08	134.08	99.0715	106.539	6	516;7223;17298;41797;62852;64521;67374;72427;74382;76796;80640;82750;84628;86856;89027;93041;94994;97161;99341;101217;103779;106017;108043;110098;112206;114327;116370;118363;120487;124949;127402;129296;131329;133389;135337;137157;139132;140974;143268;145487;147425;150495;153590;156625;164135;166789		0	0.242528	0.615238	0.347455	0.459102	0.149567
FT0087	FT0087	412.772	146.065		NI	146.065	146.065	412.772	412.772	1	31982;42202		0	0.390273	0.408632	0.474578	0.323692	0.0143348		FT0087	FT0087	77.6643	134.081	L-beta-Homothreonine;L-2-Amino-5-hydroxypentanoic acid;N-Lac	2	134.08	134.083	69.029	81.571	24	517;2304;5426;7222;10751;15762;20943;24005;28613;32040;33650;35253;36942;38702;41798;44558;46482;48173;49803;51564;58749;62853;64522;66181;67375;74383;80641;84629;86857;91196;93042;97162;101218;103780;108044;120488;124950;137158;139133;140975;145488;147426;150496;153591;156626;166790	56.04966;74.06006|6172.17096336106;2646.13333621979	1	0.165096	0.782263	0.258283	0.587904	-0.214998
FT0088	FT0088	284.708	146.866		NI	146.866	146.867	279.415	287.91	40	58;1009;2050;2910;3559;4520;5551;6420;7406;8141;8826;9667;10646;11567;12241;12591;13452;13855;14581;15331;16098;16888;17571;18385;19224;19985;20560;21128;21643;22495;23295;24083;25042;26085;27994;28636;29322;30587;31281;31983;59605;67047		0	0.0057366	2.24135	0.0130771	1.88349	-0.29551		FT0088	FT0088	45.5914	135.115	1-Octene;(Z)-2-Octene;(E)-2-Octene	1	135.113	135.116	45.2638	46.813	6	15763;19234;28614;33651;35254;46483;67376;70463;72428;74384;76797;78762;80642;82751;84630;86858;91197;94995;97163;99342;101219;103781;108045;110099;116371;118364;120489;122724;124951;127403;131330;133390;135338;137159;139134;140976;143269;145489;147427;150497;153592;156627;159660;161887;164136;166791		0	0.0150276	1.82311	0.0386439	1.41292	-0.149197
FT0089	FT0089	439.327	147.043	Methyl sorbate;3-Ethyl-1,2-cyclopentanedione;Enol-3-Ethyl-1,	1	147.04	147.047	438.215	441.307	39	59;1008;2049;2909;3558;4519;5550;6419;7405;8140;8825;9666;10645;11566;12590;13453;13856;14580;15330;16099;16889;17570;18384;19223;19986;20561;21129;21642;22494;23294;24082;25041;26084;26979;27995;28635;29321;30586;31280;43119;66568	57.03478;85.02936;101.0242;102.0556;103.0398;103.0591;129.019;129.0379;147.0486|10499.4438431135;5794.15917123689;3601.15065082468;2059.85553746649;2049.60675709263;13113.1850904273;10402.374965258;6095.41247431155;2464.57086286663	1	0.531793	0.274258	0.606213	0.217375	-0.0260233		FT0089	FT0089	412.612	136.048	Creatinine;REF_Creatinine[M-H]-;REF_Creatinine[M+H]+	0	136.047	136.048	411.202	417.993	41	15;518;2305;4104;5427;7224;9125;10752;12666;14178;15764;17299;19235;20944;22460;24006;25991;27112;28615;30350;32041;33652;35255;36943;38703;40292;41799;43304;44559;46484;48174;49804;51565;53480;55305;57332;58750;60223;62854;64523;66183;147428;150498;153593;156628;166792	136.0206|130.580204343511	0.666667	0.913858	0.0391214	0.937449	0.0280523	0.00467668
FT0090	FT0090	439.897	148.049		NI	148.048	148.05	439.067	440.846	9	60;8142;12592;13858;15332;19987;26980;28637;29323;33132;33753;34512;35489;36165;36812;37565;38247;40066;40840;41516;42203;44507;46393;48110;48921;49824;50630;51402;53237;54210;55162;55945;56761;57571;58252;58867;60330;63963;64713;65653;66569		0	0.935276	0.0290602	0.946717	0.02378	-0.00435722		FT0090	FT0090	247.19	136.061	Adenine;REF_Adenine [M+H]+;REF_Succinic acid[M+H]+	2	136.061	136.062	225.353	263.523	33	519;2306;5428;7225;10753;15765;17300;19236;24007;25992;27113;28616;30351;32042;33653;35256;36944;38704;40293;41800;43305;44560;46485;48175;49805;51566;53481;55306;58751;60224;62855;64524;66184;67377;74385;80643;84631;86859;94996;97164;140977;147429;150499;153594;156629;166793	65.01352;67.02915;92.0242;119.0349;121.0883;136.0615|15795.1366848078;7965.48750491925;22109.4973146815;58104.5101674984;1795.64390332599;57532.9884334988	1	4.61502e-10	9.33583	6.02827e-09	8.21981	-0.773985
FT0091	FT0091	392.343	148.043	REF_Methionine[M-H]-;REF_Methionine[M+H]+;L-Methionine	3	148.043	148.043	392.343	392.343	1	13857;32362;33133;33754;34513;35490;36166;36813;37566;38248;39130;40067;40841;41517;42204;43721;44508;46394;47259;48111;48922;49825;50631;51403;52239;53238;55163;55946;56762;57572;58253;58868;59606;60331;61284;62201;64714;65654;66570		0	0.0529582	1.27607	0.0887192	1.05198	-0.282572		FT0091	FT0091	383.722	136.94	Hydrogen phosphate	1	136.94	136.94	381.471	384.87	40	16;520;2307;4105;5429;7226;9126;10754;12667;14179;15766;17301;19237;20947;22461;24008;25993;27114;28617;30352;32043;33654;35257;36945;38705;40294;41801;43306;44561;46486;48176;49806;51567;53482;55307;57335;58752;60225;62856;64525;150500;164137;166794		0	0.166416	0.778805	0.260025	0.584985	0.0321251
FT0092	FT0092	110.199	149.061	Hydrocinnamic acid;4-Ethylbenzoic acid;3-Methylphenylacetic	1	149.06	149.061	104.534	113.983	36	63;1011;2052;2912;3561;4522;5553;6422;8144;8828;9670;10648;11569;12243;12594;13455;13859;14583;15333;16101;16891;17573;18387;19226;19989;20563;21645;22497;23297;24085;25044;26087;26982;27997;28638;29326;38249;54211;63482;63964;64715;65655;66571;67048	105.0699|41.7808471857839	1	0.0012417	2.90598	0.00354926	2.44986	-0.363859		FT0092	FT0092	254.123	137.046	REF_Hypoxanthine[M+H]+;REF_Hypoxanthine[M-H]-;Allopurinol	4	137.045	137.046	248.12	259.563	40	17;522;2309;4107;5431;7228;9128;10756;12669;14181;15768;17303;19239;20946;22463;24010;25994;27116;28619;30354;32045;33656;35259;36947;38707;40296;41802;43307;44562;46488;48177;49808;51569;53484;55309;57334;58754;60227;62858;64527;147430;150501;153595;166795	55.02935;65.01355;67.02923;82.03994;83.02414;92.02408;93.00805;94.03982;110.0347;119.035;120.019;137.0456|68696.3658593349;17992.0628737729;19499.7792240478;33148.2958802231;1338.88887810791;22446.6460507435;1883.52506222988;33293.5456654129;73742.5995687872;89587.2494076276;6139.7870475597;170143.982918305	1	2.70846e-19	18.5673	1.79376e-17	16.7462	0.78777
FT0093	FT0093	76.7331	149.061	Hydrocinnamic acid;4-Ethylbenzoic acid;3-Methylphenylacetic	1	149.06	149.061	75.0272	79.8109	23	1012;2053;2913;3562;4523;5554;8145;8829;9671;11570;12244;12595;13860;16102;17574;18388;19227;19990;22498;23298;24086;25045;29327;32363;37567;38250;41518;44509;46395;47260;48923;53239;54212;55164;58869;59607;60332;61285;63483;63965;64716;65656;66572;67049		0	0.0175237	1.75637	0.0344849	1.46237	-0.375454		FT0093	FT0093	311.828	137.046	REF_Hypoxanthine[M+H]+;Allopurinol;Allopurinol	4	137.045	137.046	309.825	318.73	40	18;521;2308;4106;5430;7227;9127;10755;12668;14180;15767;17302;19238;20945;22462;24009;25995;27115;28618;30353;32044;33655;35258;36946;38706;40295;41803;43308;44563;46487;48178;49807;51568;53483;55308;57333;58753;60226;62857;64526;147431;150502;153596;156630;166796	55.02941;65.01347;67.02905;82.03989;83.02373;92.02424;93.00849;94.0398;110.0348;119.035;120.0191;137.0456|54462.1182624935;11804.1455547842;13073.8254434251;26436.7853563241;1085.24820873773;14968.4105576596;1216.58110514829;20798.9871767792;52009.2295758756;55084.5530921487;3673.30972259515;102484.407546518	1	3.48801e-22	21.4574	4.11476e-20	19.3857	0.776856
FT0094	FT0094	284.775	148.863		NI	148.863	148.864	279.771	286.754	37	61;1010;2051;2911;3560;4521;5552;6421;7407;8143;8827;9669;10647;11568;12242;12593;13454;14582;16100;16890;17572;18386;19225;19988;20562;21130;21644;22496;23296;24084;25043;26086;27996;29325;30588;31282;31984;45494;47261;59608;61286		0	0.0065996	2.18048	0.0147999	1.82974	-0.30187		FT0094	FT0094	362.58	137.071	4-Aminobenzamide;1,2-Diacylglycerol-LD-PI-pool;2-Acetyl-3-me	2	137.07	137.071	361.281	363.54	29	524;2311;7230;10758;12670;14182;15770;17305;19241;20948;24012;27119;28621;30356;32047;35262;36949;38709;40297;44566;48182;49810;51571;53486;55312;58755;60229;62859;64528;67378;74386;76798;80644;97165;101220;112207;122725;124952;129297;140978;147432;150503;153597;156631;164138;166797	78.03399;92.04901;94.06483;137.0703|945.665195755957;1500.24502760694;3864.85851073377;3515.91045476539	1	0.0405846	1.39164	0.0844114	1.0736	-0.170892
FT0095	FT0095	204.669	149.045	REF_D-Arabinose[M-H]-;REF_L-Arabinose[M-H]-;REF_D,L-Arabinos	4	149.045	149.046	201.843	207.574	3	62;26981;29324;33134;33755;34514;35491;36167;36814;37568;38251;39131;40068;40842;41519;42205;43722;45495;46396;47262;48112;48924;49826;50632;51404;52240;53240;55165;55947;56763;57573;58254;58870;60333;61287;64717;65657;66573	59.01451|65.6431620146265	1	2.12381e-17	16.6729	1.09841e-15	14.9592	2.14931		FT0095	FT0095	450.776	137.046	Allopurinol;Allopurinol;Hypoxanthine	1	137.046	137.046	450.069	451.103	6	27117;30357;33658;35261;44565;48180;67379;70464;72429;74387;76799;78763;80645;82752;84632;86860;89028;91198;93043;94997;97166;99343;101221;106018;110100;116372;118365;120490;122726;124953;129298;133391;135339;137160;139135;140979;143270;145490;147433;150504;153598;156632;159661;161888;164139;166798	137.0459|100.520257291322	1	2.64017e-07	6.57837	2.26001e-06	5.64589	-0.595719
FT0096	FT0096	50.7027	150.002	1,2-Benzisothiazol-3(2H)-one;4-Thiocyanatophenol;2-Hydroxybe	1	150.001	150.003	47.7797	52.3665	32	64;1013;2054;2914;3563;4524;5555;6423;7408;8146;8830;9672;10649;11571;12596;13861;14584;15334;16103;17575;18389;19991;21646;22499;23299;24087;25046;26088;26983;29328;30589;31283;43120;44510;48925;51405;53241;54213;60334;61288;62833;63484;63966;64376;66574;67050	150.0015|8677.04153965097	1	0.0101673	1.9928	0.0216283	1.66498	-0.178574		FT0096	FT0096	412.584	137.052		NI	137.051	137.052	412.269	413.994	3	48181;55310;58756;67380;70465;72430;74388;76800;78764;80646;82753;84633;86861;89029;91199;93044;94998;97167;99344;101222;103782;106019;108046;110101;112208;114328;116373;118366;120491;122727;124954;127404;129299;133392;135340;137161;140980;145491;147434;150505;153599;156633;159662;161889;164140;166799		0	0.0589693	1.22937	0.113518	0.944935	-0.28707
FT0097	FT0097	103.316	150.064		NI	150.064	150.064	103.316	103.316	1	19228;32364;33135;33756;34515;35492;36168;36815;37569;38252;39132;40069;40843;41520;42206;43121;43723;44511;45496;46397;47263;48113;48926;49827;50633;52241;53242;54214;55166;55948;56764;57574;58255;58871;59609;60335;61289;62202;66575;67051		0	0.0183512	1.73634	0.0357309	1.44696	-0.417423		FT0097	FT0097	225.353	137.063		NI	137.063	137.063	225.353	225.353	1	66186;67381;70466;74389;76801;78765;80647;82754;93045;94999;99345;101223;103783;106020;108047;110102;112209;114329;116374;118367;120492;122728;124955;127405;129300;131331;133393;137162;143271;150506;153600;156634;159663;161890;166800		0	0.000599552	3.22217	0.00254019	2.59513	-0.484058
FT0098	FT0098	303.636	151.026	REF_Xanthine[M-H]-;Xanthine;REF_Xanthine[M+H]+	4	151.026	151.026	301.495	305.992	24	65;1014;2055;2915;3564;4525;5556;6424;7409;8147;8831;9673;10650;11572;22500;24088;25047;26089;26984;27998;28639;29329;30590;31284;43724;44512;45497;46398;47264;48114;48927;49828;50634;51406;52242;53243;54215;55167;56765	65.99868;108.0201;151.0259|1750.06706103066;7192.29706016173;3216.37419470837	1	1.03148e-15	14.9865	3.4142e-14	13.4667	0.903703		FT0098	FT0098	432.433	137.045	1-Pentanesulfenothioic acid;Ethyl propyl disulfide;Ethyl iso	1	137.045	137.045	432.433	432.433	1	66738;67382;70467;72431;74390;76802;78766;80648;82755;84634;86862;89030;91200;93046;95000;97168;99346;101224;103784;106021;108048;110103;112210;114330;116375;118368;120493;122729;124956;127406;129301;131332;133394;135341;137163;139136;140981;143272;145492;147435;150507;153601;156635;159664;161891;164141		0	9.23153e-10	9.03473	1.14635e-08	7.94068	0.609417
FT0099	FT0099	284.006	152.002	3-Sulfinoalanine;3-Sulfinato-L-alaninate;3-SULFINO-L-ALANINE	1	152.002	152.012	280.896	291.127	35	66;1015;2056;2916;3565;4526;5557;6425;7410;8148;8832;9674;10651;11573;12597;13862;14585;15335;16104;16892;17576;18390;19229;19992;20565;21647;22501;23300;24089;25048;26985;28640;29330;30591;31285;44513;54216;58872;60336	79.95724;80.96536;106.9803;152.0019|8548.08525226527;403.503979227933;797.683909078378;1423.69300932103	1	0.129264	0.888523	0.188154	0.725485	-0.183184		FT0099	FT0099	46.7063	137.096	2,3,6-Trimethylphenol;Benzyl ethyl ether;p-Isopropylphenol	1	137.095	137.096	45.5218	47.7181	31	523;2310;5432;7229;9129;10757;15769;17304;19240;22464;24011;25996;27118;28620;30355;32046;33657;35260;36948;38708;41804;43309;44564;46489;48179;49809;51570;53485;55311;57336;60228;67383;74391;84635;86863;95001;120494;143273;147436;150508;153602;156636;159665;161892;164142;166801	77.03842;137.0953|300.726704310619;489.553674469704	0.888889	0.0265319	1.57623	0.0605549	1.21785	-0.265191
FT0100	FT0100	328.386	152.072	p-Octopamine;Vanillylamine;Dopamine	4	152.072	152.072	328.386	328.386	1	31986	134.0612|129.887085302431	1							FT0100	FT0100	112.034	137.046	Hypoxanthine;Allopurinol;Allopurinol	1	137.046	137.046	112.034	112.034	1	66185;67384;70468;72432;74392;76803;80649;82756;84636;86864;89031;91201;93047;95002;97169;101225;106022;108049;110104;112211;114331;118369;120495;122730;124957;127407;129302;131333;133395;135342;137164;139137;140982;145493;147437;150509;153603;156637;159666;161893;166802		0	0.00162989	2.78784	0.00604403	2.21867	0.545617
FT0101	FT0101	440.088	152.059	FAPy-adenine	1	152.059	152.06	439.067	442.775	23	67;1016;2057;2917;3566;5558;7411;8149;8833;9675;12245;13456;13863;15336;17577;19230;19993;20564;22502;23301;26090;26986;29331;36169;37570;41521;42207;43725;46399;48115;48928;50635;54217;55168;57575;58256;60337;61290;64718;65658;66576		0	0.0132927	1.87639	0.027227	1.565	-0.136445		FT0101	FT0101	254.105	138.047		NI	138.047	138.048	248.12	258.588	31	525;2312;4109;5433;7233;9131;10760;12672;14185;15772;17307;19242;20950;22465;24013;28624;30359;35265;36951;38711;46491;48184;49812;51573;53488;55315;57338;58758;60232;62860;64529;67385;101226;103785;110105;112212;120496;122731;124958;127408		0	5.5653e-15	14.2545	1.76489e-13	12.7533	0.984631
FT0102	FT0102	391.957	154.057		NI	154.057	154.058	386.919	393.576	8	68;1017;2918;4528;8150;10652;25050;26091;33757;35493;36816;37571;38253;40070;40844;42208;43122;43726;44514;45498;46400;47265;48116;48929;49829;50636;51407;52243;53244;54218;55169;55949;56766;57576;59610;60338;61291;62203;64719;65659		0	0.75344	0.122951	0.8037	0.0949059	0.0257967		FT0102	FT0102	311.854	138.047		NI	138.047	138.091	309.825	323.987	36	526;2313;4108;5434;7232;9132;10761;12671;14184;15771;17306;19243;20951;22466;24015;27120;28623;30358;32048;33659;35263;36954;38710;44570;46494;48183;49813;51574;53487;55314;57337;58759;60231;62861;64530;66188;67386;101227;120497;122732;124959;147438;150510;153604;156638;166803		0	2.64377e-18	17.5778	1.48959e-16	15.8269	0.741774
FT0103	FT0103	52.7483	155.105		NI	155.071	155.107	48.6842	57.4073	15	69;2919;7412;8151;11574;12246;13457;13864;19231;19994;21131;24090;27999;28641;32167;33136;33758;35494;36170;36817;37572;40071;40845;41522;43727;46401;47266;48117;48930;49830;50637;53245;55170;55950;56767;58257;58873;59611;62204;62834;63485;63967;64377;64720;65660;66577	59.01318;155.1077|109.297508683253;88.4219139596723	1	7.13455e-07	6.14663	4.59443e-06	5.33777	-0.277278		FT0103	FT0103	370.408	138.054	Trigonelline;REF_L-Proline;REF_Proline[M-H]-	4	137.942	138.056	368.06	384.72	44	528;2315;4110;5435;7231;7234;9130;9134;10759;10762;12673;14183;19245;20949;20952;24014;27121;28622;28625;30360;33661;35264;35266;36950;36953;38712;40298;41806;44567;44568;46490;46492;48186;49811;49814;51572;51576;53489;55313;55316;58757;58760;60230;60233;67387;89032;91202;97170;101228;110106;124960;140983;147439;150511;153605;156639;159667;161894;164143;166804	65.03879;78.03385;79.04177;92.04942;94.06456;138.055|1213.77103525402;1171.23779971809;474.629182228766;2628.0194361444;2160.76918413634;3338.43666709168	1	0.574314	0.240851	0.662017	0.179131	-0.0227124
FT0104	FT0104	120.218	155.107	4-Hydroxynonenal;2,4-Nonanedione;2-Nonenoic acid	1	155.105	155.108	116.909	123.661	9	1018;2058;3567;4529;5559;8834;9676;24091;25051;32365;34516;37573;38254;39133;41523;42209;43123;43728;44515;45499;46402;47267;48118;48931;49831;50638;51408;52244;53246;54219;55171;55951;56768;58874;59612;60339;61292;62205;62835;63486;64721;65661;66578;67052	59.0136|72.7563658658152	1	0.244797	0.611194	0.321795	0.492421	-0.224615		FT0104	FT0104	451.93	138.054	REF_L-Proline;REF_Proline[M-H]-;Trigonelline	1	138.054	138.055	450.674	454.09	7	7236;10764;49816;51577;55317;58761;60234;67388;70469;72433;74393;76804;80650;84637;86865;89033;91203;93048;95003;97171;99347;101229;103786;106023;108050;110107;112213;114332;116376;118370;120498;122733;124961;127409;129303;131334;137165;140984;147440;150512;153606;156640;159668;161895;164144		0	0.000705646	3.15141	0.0029467	2.53066	0.233698
FT0105	FT0105	279.624	155.91		NI	155.874	155.911	264.617	303.728	20	1019;2059;2920;5560;8152;12247;13458;16105;16894;19232;19995;20566;21132;22503;23302;28000;30592;31286;31987;31988;32366;35495;36171;37574;38255;40072;40846;41524;42210;43729;45500;46403;47268;49832;50639;55172;57577;58258;58875;59613;61293;62206;62836;63487;63968;64378;67053	61.98849|8791.45994314626	1	0.00235778	2.6275	0.00607807	2.21623	-0.650637		FT0105	FT0105	65.8428	138.091	4-Hydroxystyrene;2,3-Dihydrobenzofuran;2-Methylbenzaldehyde	1	138.09	138.091	61.9541	68.4397	29	527;2314;5436;7235;9133;10763;15773;17308;19244;22467;24016;25997;27122;28626;30361;32049;33660;35267;36952;38713;41805;43310;44569;46493;48185;49815;51575;53490;57339;67389;74394;84638;86866;95004;120499;139138;143274;145494;147441;150513;153607;156641;159669;161896;164145;166805	94.06472;138.0909|1660.95717686076;9648.12349564107	1	0.0641793	1.19261	0.121442	0.915631	-0.356727
FT0106	FT0106	429.5	156.031	2-Aminomuconic acid;4-(Hydroxymethyl)benzenediazonium(1+);RE	1	156.03	156.033	427.538	430.849	34	70;1020;2060;2921;3568;4530;5561;6427;7413;8153;8835;9677;10653;11575;12598;13865;14586;15337;16106;16895;17578;18391;19233;19996;21648;22504;23303;24092;25052;26092;26987;29332;30593;31287;43124;44516;53247;54220;60340;61294;62837;63488;63969;64379;66579;67054	70.02981|656.836222835444	0.888889	0.435708	0.360805	0.517657	0.285958	-0.0336683		FT0106	FT0106	110.833	138.054	REF_Anthranilic Acid[M+H]+;m-Aminobenzoic acid;REF_Anthranil	4	138.054	138.054	110.833	110.833	1	66187;70470;78767;80651;84639;89034;95005;112214;124962;159670;166806	51.02313;65.03868;75.02311;77.03849;92.04922;93.03253;93.05714;94.06524;120.0439;121.0291;138.0538|185.506766727694;941.917228778185;71.2139319900075;755.073624445464;381.889016269686;31.666550038662;254.313654095897;222.212940035629;320.972975057142;35.1921678995751;222.715165342379	1	0.0780493	1.10763	0.142819	0.845213	0.265429
FT0107	FT0107	383.622	156.991	Diethyl disulfide;2,3-Butanedithiol;1,2-Bis(methylthio)ethan	1	156.991	156.992	381.447	384.978	39	71;1021;2061;2922;3569;4531;5562;6428;7414;8154;8836;9678;10654;11576;12599;13459;13866;14587;15338;16107;16896;17579;18392;19234;19997;20568;21133;21649;22505;23304;24093;25053;26093;26988;28001;28642;29333;30594;31288;62838;63489;63970;64380;66580;67055	58.83882;59.01468|6077.23175188263;1772765.403706	1	0.256969	0.590119	0.334343	0.475808	0.0396398		FT0107	FT0107	383.759	138.938		NI	138.937	138.94	382.9	384.87	38	529;2316;4111;5437;7237;9135;10765;12674;14186;15774;17309;19246;20953;22468;24017;25998;27123;28627;30362;32050;33662;35268;36955;38714;40299;41807;44571;46495;48187;49817;51578;53491;55318;57340;58762;60235;62862;64531;67390;124963;166807		0	0.146327	0.834674	0.23576	0.62753	0.0341087
FT0108	FT0108	58.3496	157.123	REF_Nonanoic acid[M-H]-;REF_Nonanoic acid[M+H]+;Oenanthic et	1	157.123	157.124	50.2955	60.9593	45	72;1022;2062;2923;3570;4532;5563;6429;7415;8155;8837;9679;10655;11577;12248;12600;13460;13867;14588;15339;16108;16897;17580;18393;19235;19998;20567;21134;21650;22506;23305;24094;25054;26094;26989;28002;28643;29334;30463;30495;30519;30595;31289;31989;32168;62839	157.1229|19781.8275441154	0.985915	0.00902468	2.04457	0.0193972	1.71226	-0.191455		FT0108	FT0108	47.6633	139.094		NI	139.074	139.111	36.1425	50.1161	34	530;2317;4112;7238;9136;10766;12675;14187;15775;17310;19247;20954;24018;25999;27124;28628;30363;32051;33663;35269;36956;38715;40300;41808;43311;46496;48188;49818;53492;55319;57342;60236;66189;66739;67391;76805;97172;127410;135343;143275;147442;150514;153608;156642;159671;161897	77.03836;139.0749|400.168592481131;1197.27805224709	0.892857	0.168575	0.773206	0.262855	0.580284	-0.0835421
FT0109	FT0109	279.755	157.908		NI	157.898	157.908	264.617	285.9	13	1023;2924;12249;13461;16109;16898;19236;19999;20569;21135;28003;31290;31990;32367;33759;35496;36172;36818;37575;38256;39134;40073;40847;41525;42211;43730;45501;46404;47269;49833;50640;55173;55952;56769;57578;58259;58876;61295;62207;64722;67056	61.98857|6323.80590039348	1	0.0030916	2.50982	0.0075244	2.12353	-0.768644		FT0109	FT0109	110.833	139.057	Benzyl methyl sulfide;2,6-Dimethylbenzenethiol;(+/-)-1-Pheny	1	139.057	139.057	110.833	110.833	1	66190;67392;76806;80652;103787;108051;110108;116377;122734;124964;135344;150515;153609;156643;166808		0	0.487776	0.311779	0.586046	0.232069	-0.084013
FT0110	FT0110	383.622	157.994		NI	157.994	157.995	381.447	384.978	37	73;1024;2063;2925;3571;4533;5564;6430;7416;8156;8838;9680;10656;11578;12601;13868;14589;15340;16110;16899;17581;18394;19237;20000;20570;21651;22507;23306;24095;25055;26095;26990;28004;28644;29335;30596;31291;44517;54221		0	0.120894	0.917595	0.178165	0.749176	0.0774806		FT0110	FT0110	421.199	140.067	REF_L-Valine;REF_L-Valine [M-H]-;Vaporole	1	140.062	140.067	396.907	443.145	7	19;43312;61969;61970;62229;62435;66740;70471;72434;74395;76807;78768;80653;82757;84640;86867;89035;91204;93049;95006;97173;99348;101230;103788;106024;108052;110109;112215;114333;116378;118371;120500;122735;127411;129304;131335;133396;135345;137166;139139;140985;143276;145495;156644;159672;161898;164146	54.98571|293.179442384875	1	0.284732	0.545564	0.393927	0.404584	-0.171949
FT0111	FT0111	58.1949	158.126		NI	158.126	158.127	50.2955	59.9018	39	74;1025;2064;2926;3572;4534;5565;6431;7417;8157;8839;9681;10657;11579;12602;13462;13869;14590;15341;16111;16900;17582;18395;19238;20001;20571;21652;22508;23307;24096;25056;26096;26991;28645;29336;30597;31292;31991;32169;43125;54222;60341;62840;63490;63971;64381		0	0.0400191	1.39773	0.069571	1.15757	-0.175979		FT0111	FT0111	361.944	140.067	REF_L-Valine;REF_L-Valine [M-H]-;Vaporole	3	140.043	140.068	359.931	364.113	38	531;2319;4113;5438;7239;9137;10767;12676;14189;15776;17311;19248;20955;22469;24019;26000;27125;28629;30364;32052;35270;36957;38716;40302;41809;43313;44573;46497;48189;49819;51579;53493;55320;57343;58763;60237;62863;64532;67393;112216;147443;150516;153610;156645;164147;166809	54.98579;56.96498;98.97508|32290.2415782958;1918.81965592216;27165.5208847937	1	0.619524	0.207942	0.700364	0.154676	0.0215746
FT0112	FT0112	383.549	158.989	Propane sulfate	0	158.939	158.99	362.029	384.978	41	75;1026;2065;2927;3573;4535;5566;6432;7418;8158;8840;9682;10658;11580;12603;13870;14591;15342;16112;16901;17583;18396;19239;20002;20572;21653;22509;23308;24097;25057;26097;26992;28005;28646;29337;30464;30496;30598;31293;31992;32170;43126;44518;54223;62841;64382	59.01428;61.01827|53187.032028449;2249.22196703127	0.878788	0.134151	0.872405	0.194074	0.712033	0.0777496		FT0112	FT0112	328.516	140.056	Diethyl disulfide;2,3-Butanedithiol;1,2-Bis(methylthio)ethan	1	140.056	140.056	328.516	328.516	1	66191;137167;153611;159673	54.98547;56.96542;98.97468|571.168957467008;38.7573553228073;505.14861649923	1	0.390273	0.408632	0.497561	0.303154	0.0143348
FT0113	FT0113	450.239	158.928		NI	158.926	158.939	439.051	451.033	9	76;1027;3574;7419;9683;25058;26993;29338;30520;33760;34517;36173;36819;37576;39135;40074;41526;42212;43127;43731;44519;45502;46405;47270;48119;48932;49834;50641;51409;52245;53248;54224;55174;55953;56770;57579;58877;60342;61296;62842;63491;63972;64723;65662;66581;67057	84.93936;99.92536;116.928|62.2007105882624;424.706226791025;301.02030991347	1	3.70422e-08	7.4313	2.97597e-07	6.52637	0.722422		FT0113	FT0113	46.8678	141.091	2,4-Hexadienyl acetate;3-Ethyl-2-hydroxy-4-methyl-2-cyclopen	1	141.09	141.094	45.5218	48.3276	30	532;2320;5439;7240;9138;10768;15777;17312;19249;22470;24020;26001;27126;28630;30365;33664;35271;36958;38717;41810;43314;44574;46498;48190;49820;51580;53494;55321;57344;60238;67394;74396;84641;86868;95007;110110;120501;143277;147444;150517;153612;156646;159674;161899;164148;166810	55.05439;95.08547|108.476862760536;64.8494175142304	1	0.00806856	2.0932	0.0232688	1.63323	-0.277397
FT0114	FT0114	257.434	159.066	3,3-Dimethylglutaric acid;2-Methyladipic acid;Diethyl malona	1	159.066	159.067	255.636	262.335	11	12604;14592;15343;16113;16902;17584;18397;20573;21654;22510;23309;32368;33137;33761;34518;35497;36174;36820;37577;38257;39136;40075;40848;41527;42213;43128;44520;45503;51410;52246;54225;57580;58260;58878;59614;60343;61297;62208;62843;63492;63973;64383;64724;65663;66582;67058	57.03546|85.7264811036874	1	0.000281098	3.55114	0.00095811	3.01858	-0.890359		FT0114	FT0114	404.509	141.065	2-Hydroxy-4-imino-2,5-cyclohexadienone;Nitrobenzene;1,3-Dime	1	141.065	141.065	404.215	405.293	4	51581;55322;58764;60239;70472;72435;74397;76808;78769;80654;82758;84642;86869;89036;91205;93050;95008;97174;99349;101231;103789;106025;110111;112217;114334;116379;118372;120502;122736;124965;127412;129305;131336;133397;137168;140986;159675;161900	95.06041|381.453900074689	1	0.00100421	2.99818	0.00399039	2.39898	0.418619
FT0115	FT0115	283.036	159.062		NI	159.062	159.062	283.036	283.036	1	31993;32369;33138;33762;34519;35498;36175;36821;37578;38258;39137;40076;40849;41528;42214;43129;43732;44521;45504;46406;47271;48120;48933;49835;50642;51411;53249;54226;55175;55954;56771;57581;58261;58879;59615;60344;61298;62209;62844;63493;64384;64725;65664	99.92597;116.9286;159.0566;159.0927|37.0286832816468;47.6417462010232;37.8691668777606;80.5250976477694	1	0.0793472	1.10047	0.124003	0.906566	-0.363578		FT0115	FT0115	485.153	142.026	REF_Gaba[M-H]-;1,2-Diacylglycerol-LD-PI-pool;O-Phosphoethano	1	142.025	142.026	483.318	487.502	14	24021;27127;28631;30366;32053;33665;35272;36959;38718;40303;44575;46499;48191;55323;67395;70473;72436;74398;76809;78770;80655;82759;84643;86870;89037;91206;93051;97175;101232;122737;124966;133398;135346;137169;140987;143278;145496;159676;161901		0	2.31345e-11	10.6357	3.96967e-10	9.40125	-1.10178
FT0116	FT0116	284.857	159.845		NI	159.845	159.861	274.748	287.028	19	1028;2066;2928;3575;7420;8159;12250;13463;13871;15344;16114;18398;20003;20574;21136;23310;26098;30599;31994;32370;36176;36822;37579;40077;40850;41529;42215;43733;46407;48934;49836;51412;55176;55955;57582;58262;59616;60345;61299;62210;65665;67059	61.98843;116.9288;159.8447|435.974346262287;194.587036738909;197.796182925025	1	0.0220531	1.65653	0.0420967	1.37575	-0.391515		FT0116	FT0116	404.575	144.048	5-Methyl-2-thiophenecarboxaldehyde;2-Acetylthiophene;3-Acety	1	144.047	144.049	402.717	405.354	13	535;2324;7244;9139;10771;15780;17315;19252;20958;49823;51585;55325;60242;67396;74399;76810;84644;86871;97176;99350;101233;103790;106026;108053;110112;112218;114335;116380;118373;120503;122738;124967;127413;129306;131337;137170;140988;143279;147445;150518;153613;156647;159677;161902;164149;166811		0	3.44959e-05	4.46223	0.000203472	3.6915	0.372116
FT0117	FT0117	363.543	159.94		NI	159.94	159.94	363.543	363.543	1	30465;32371;33139;33763;34520;35499;36823;37580;38259;39138;40078;41530;42216;43130;43734;44522;45505;47272;48121;48935;49837;50643;51413;52247;53250;54227;55177;57583;58263;58880;59617;60346;62211;62845;63974;64385;64726;65666;66583;67060		0	0.532222	0.273907	0.606213	0.217375	-0.110384		FT0117	FT0117	567.206	144.101	Proline betaine;Methyl sorbate;3-Ethyl-1,2-cyclopentanedione	2	144.101	144.102	563.933	570.48	39	534;2323;4115;5441;7243;9141;10770;12678;14191;15779;17314;19251;20957;22472;24023;26003;27129;28633;30368;32055;33667;35274;36961;38720;40305;41812;43315;44577;46501;48193;49821;51584;53497;55327;57346;58766;60241;62865;64534;67397;147446;150519;153614;156648;164150;166812	84.08069|5193.52015121077	1	0.940936	0.0264397	0.956648	0.0192477	-0.00309876
FT0118	FT0118	50.0784	160.897	Trichloroacetic acid	1	160.897	160.897	50.0784	50.0784	1	11581;40851		0	0.35066	0.455114	0.436676	0.359841	0.179528		FT0118	FT0118	403.318	144.062	Tromethamine	1	144.05	144.062	393.995	408.014	9	20;14192;26002;40306;58767;61971;62230;62436;62627;70474;72437;74400;76811;78771;80656;82760;84645;89038;91207;93052;95009;97177;99351;103791;106027;108054;110113;112219;114336;116381;118374;122739;124968;127414;129307;131338;133399;135347;137171;139140;140989;145497;159678;161903;164151;166813		0	0.0124903	1.90343	0.0332282	1.47849	-0.529041
FT0119	FT0119	439.713	161.045	3-Hydroxyadipic acid;2(R)-Hydroxyadipic acid;D-1-Deoxy-eryth	1	160.936	161.046	438.425	441.224	37	78;1029;2067;2930;3577;4536;5567;6433;7422;8160;8841;9684;10659;11582;12605;13873;14593;15346;16115;16903;17585;18399;19240;20005;21656;22511;23311;24098;25059;26099;26994;28006;28647;29339;30521;30601;31294;43131;44523;53251;54228	99.92577;116.9285;161.0466|135.912061092511;169.020985690904;30.982804740313	1	0.87023	0.060366	0.897899	0.0467724	0.00660816		FT0119	FT0119	498.344	144.101	Proline betaine;Methyl sorbate;3-Ethyl-1,2-cyclopentanedione	2	144.101	144.102	497	500.08	37	533;2322;4114;5440;7242;9140;10769;12677;14190;15778;17313;19250;20956;22471;24022;27128;28632;30367;32054;33666;35273;36960;38719;40304;41811;44576;46500;48192;49822;51583;53496;55326;57345;58765;60240;62864;64533;67398;101234;124969;147447;150520;153615;156649;164152;166814	84.08087|533.397190916608	1	0.514017	0.289022	0.60809	0.216032	-0.0244473
FT0120	FT0120	409.413	161.045	3-Hydroxymethylglutaric acid;3-Hydroxyadipic acid;2(R)-Hydro	2	161.045	161.045	409.413	409.413	1	4537;32372;33140;33764;34521;35500;36824;37581;38260;39139;40079;40852;41531;42217;43735;44524;45506;46408;47273;48122;48936;49838;50644;51414;52248;53252;54229;55178;55956;56772;57584;58264;58881;59618;60347;61300;62212;64727;65667	57.03496|308.888512439546	1	0.15851	0.799942	0.223644	0.650442	0.303299		FT0120	FT0120	451.758	144.065	1,2,3-Trihydroxybenzene;1,3,5-Trihydroxybenzene;Methyl 2-fur	1	144.062	144.065	444.479	452.779	7	7245;10772;51586;55328;58768;60243;61972;70475;72438;74401;76812;80657;84646;86872;89039;91208;93053;95010;97178;99352;101235;103792;106028;108055;110114;112220;114337;116382;118375;120504;122740;124970;127415;129308;131339;133400;137172;140990;150521;153616;156650;159679;161904;164153		0	0.030613	1.51409	0.0674236	1.17119	0.281705
FT0121	FT0121	284.702	161.842		NI	161.842	161.842	274.748	287.488	15	1031;2068;2931;3578;7423;8161;13874;16116;18400;19241;20006;23312;26100;30602;31995;32373;36177;36825;37582;40080;40853;41532;42218;43132;43736;44525;46409;47274;48937;49839;53253;54230;55179;55957;57585;58265;59619;60348;61301;62213;65668;67061	161.8408|40.6982675320194	1	0.0520004	1.28399	0.0875491	1.05775	-0.354846		FT0121	FT0121	430.344	144.062	Tromethamine	1	144.062	144.062	421.621	430.407	3	62231;62437;66741;67399;70476;72439;74402;76813;78772;80658;84647;86873;89040;91209;93054;95011;97179;99353;101236;103793;106029;108056;110115;112221;116383;118376;120505;122741;124971;127416;133401;135348;137173;140991;143280;145498;147448;156651;159680;164154		0	0.862466	0.0642578	0.89667	0.0473671	0.0457029
FT0122	FT0122	50.0784	162.894		NI	162.894	162.894	50.0784	50.0784	1	11583;33765;34522;35501;36178;37583;38261;39140;40081;41533;43133;44526;48938;50645;52249;56773;57586;58266;58882;59620;62214;62846;63494;63975;64386;64728;65669;67062		0	0.0768849	1.11416	0.12107	0.916964	0.465962		FT0122	FT0122	420.771	145.046	REF_Erythritol[M+Na]+;Erythritol;D-Threitol	3	145.046	145.046	420.771	420.771	1	60244;67400;70477;72440;74403;76814;78773;80659;82761;84648;86874;89041;91210;93055;95012;97180;99354;101237;103794;106030;108057;110116;112222;114338;116384;118377;120506;122742;124972;127417;129309;131340;133402;135349;137174;139141;140992;143281;147449;150522;153617;156652;159681;161905;164155;166815		0	0.951733	0.0214847	0.965147	0.0154067	-0.00866422
FT0123	FT0123	364.628	164.072	REF_L-Phenylalanine[M-H]-;REF_Phenylalanine[M+H]+;Phenylalan	4	164.071	164.072	358.53	367.883	13	80;1032;4538;6434;8162;9687;12606;13876;16117;25060;26996;29340;31998;33766;34523;35502;36826;38262;40082;41534;42219;44527;46410;47275;48939;49840;50646;51415;52250;53254;54231;55180;55958;56774;57587;58883;60349;61302;64729;65670	103.0551;147.045|177.62210884304;137.052097435151	1	0.102288	0.990175	0.153897	0.81277	0.184726		FT0123	FT0123	567.248	145.104		NI	145.104	145.105	566.441	568.513	4	28634;46502;55329;60245;67401;70478;72441;74404;76815;78774;80660;82762;84649;86875;89042;91211;93056;95013;97181;99355;101238;103795;108058;110117;112223;114339;116385;118378;120507;122743;124973;127418;131341;133403;135350;137175;140993;143282;153618;156653;159682;161906;166816		0	0.935507	0.0289529	0.952668	0.0210586	0.00780253
FT0124	FT0124	446.537	164.039	Methionine sulfoxide;Ethiin;Methioninesulfoxide	1	164.039	164.039	446.537	446.537	1	31997;32374;33767;36179;37584;39141;40854;47276;56775;57588;58267;59621;61303;65671		0	0.0528336	1.27709	0.0886811	1.05217	0.262319		FT0124	FT0124	49.4464	145.12		NI	145.12	145.12	49.4464	49.4464	1	20959;67402;70479;72442;74405;76816;78775;80661;82763;84650;86876;89043;91212;93057;97182;99356;101239;103796;106031;108059;110118;112224;114340;116386;118379;120508;122744;124974;127419;129310;131342;133404;135351;137176;139142;140994;143283;145499;147450;150523;153619;156654;159683;161907;164156;166817		0	0.0365412	1.43722	0.077978	1.10803	-0.167579
FT0125	FT0125	440.003	165.04	Arabinonic acid;Ribonic acid;2,3,4,5-Tetrahydroxypentanoic a	1	165.04	165.041	438.415	441.023	20	81;1033;2069;2932;3579;4539;5568;6435;7424;8163;8842;9688;10660;11584;24099;25061;26101;26998;28648;29341;43134;43737;44528;45507;46411;47277;48123;48940;49841;50647;51416;52251;53255;54232;55181;55959;56776;60350;62847;63495;63976;64387;64730;65672;66584	59.01426;75.00882;165.0393|134.627630387488;859.878013452023;257.403939844701	1	7.05719e-09	8.15137	6.63616e-08	7.17808	0.626589		FT0125	FT0125	71.5679	145.104		NI	145.104	145.104	71.5679	71.5679	1	66196;82764;159684		0	0.390273	0.408632	0.497561	0.303154	0.0143348
FT0126	FT0126	409.208	165.04	Arabinonic acid;Ribonic acid;2,3,4,5-Tetrahydroxypentanoic a	1	165.04	165.04	405.812	410.756	6	82;1034;4540;6436;26997;29343;33768;34524;35503;36827;38263;39142;40083;40855;41535;42220;43738;44529;45508;46412;47278;48124;48941;50648;52252;53256;55182;55960;56777;57589;58268;58884;60351;61304;63496;63977;64388;64731;65673;66585	59.01405;75.00877|178.065980241973;772.868436143484	0.857143	1.00517e-09	8.99776	1.15525e-08	7.93732	1.69653		FT0126	FT0126	435.832	146.117	REF_Butyrobetaine[M+H]+;3-Dehydroxycarnitine;N-Methylisoleuc	4	146.112	146.117	433.529	437.002	40	21;536;2325;4116;5442;7246;9142;10773;12679;14193;15781;17316;19253;20960;22473;24024;26004;27130;28635;30369;32056;33668;35275;36962;38721;40307;41813;43316;44578;46503;48194;49824;51587;53498;55330;57347;58769;60246;62867;64535;147451;150524;153620;156655;164157;166818	58.0653;60.08096;87.04388;146.117|9635.30999231389;15531.3546409733;34324.0671355535;8095.68706336645	1	5.24524e-06	5.28023	3.70108e-05	4.43167	0.148291
FT0127	FT0127	281.332	166.018	Homocysteinesulfinic acid;N-Acetyltaurine;Thioguanine	1	166.017	166.018	263.193	288.49	39	83;1035;2070;2933;3580;4541;5569;6437;7425;8164;8165;8843;9689;10661;11585;12607;13877;14594;15347;16118;16904;17586;18401;19242;20007;20575;21137;21657;22512;23313;24100;25062;26102;26999;28007;28649;29344;30603;31295;43135;44530;62848;63497;63978;64389;66586;67063	79.95731;80.96506;106.9801;166.0176|12255.3310224266;339.367854730571;811.689215545051;3607.53610984474	1	0.838169	0.0766684	0.869154	0.0609033	-0.0192002		FT0127	FT0127	440.784	147.076	REF_L-Glutamine[M+H]+;REF_L-Pyroglutamic acid [M+H]+;REF_D-P	4	147.076	147.077	428.216	452.14	41	22;537;2326;4117;5443;7247;9143;10774;12680;14194;15782;17317;19254;20961;22474;24026;26005;27131;28636;30370;32057;33669;35277;36963;38722;40308;41814;43317;44580;46504;48196;49825;51588;53499;55331;57348;58770;60247;62868;64536;66200;147452;150525;153621;156656;166819	56.04997;74.0236;83.79491;84.04477;85.02808;101.0707;102.0546;130.0497|188224.593377355;1774.37303915459;1728.08288299969;653224.233535003;9048.54062180269;2339.93826140938;7844.44196165492;67249.000247638	1	0.0333011	1.47754	0.0720824	1.14217	-0.100887
FT0128	FT0128	439.732	168.028	REF_Glutamic acid [M+H]+;DL-Glutamate;N-Methyl-D-aspartic ac	3	168.027	168.028	438.415	441.174	36	85;1036;2071;2934;3581;4542;5570;6438;7426;8167;8844;9690;10662;11586;12609;13879;14596;15349;16120;16906;17588;18403;20008;20576;21659;22514;23315;24101;25063;26103;27000;28008;28650;29345;30605;31296;44531;51417;54233;63498;66587	100.0404;168.0284|142.445400241431;299.009571286535	1	0.0151352	1.82001	0.030399	1.51714	-0.0890234		FT0128	FT0128	476.783	147.075	REF_L-Glutamine[M+H]+;REF_D-Pyroglutamic acid [M+H]+;REF_L-P	4	147.075	147.075	476.783	476.783	1	61973;67403;70480;72443;74406;76817;78776;80662;82765;84651;86877;89044;91213;93058;95014;97183;99357;101240;103797;106032;108060;110119;112225;114341;116387;118380;120509;122745;124975;127420;129311;131343;133405;135352;137177;139143;140995;143284;145500;150526;153622;156657;159685;161908;164158;166820	56.04976;84.04475|32.0369128134093;72.4145865735586	1	0.00159556	2.79709	0.00594101	2.22614	-0.191332
FT0129	FT0129	508.125	168.043	Phosphodimethylethanolamine;L-2-Amino-5-hydroxypentanoic aci	1	168.043	168.043	504.732	510.64	36	84;1037;2072;2935;3582;4543;5571;6439;7427;8166;8845;9691;10663;11587;12608;13878;14595;15348;16119;16905;17587;18402;19243;20009;20577;21658;22513;23314;24102;25064;26104;27001;28651;29346;30606;31297;44532;54234;60352	78.95896|1522.76811369371	1	0.00250066	2.60195	0.00635729	2.19673	-0.293438		FT0129	FT0129	424.971	148.034		NI	148.034	148.035	423.418	425.371	12	538;4118;5444;12681;14195;15783;17318;24027;27132;51589;55332;60248;67404;72444;78777;80663;82766;93059;95015;97184;101241;106033;108061;110120;112226;114342;116388;118381;120510;122746;124976;127421;129312;131344;133406;137178;140996;143285;147453;150527;153623;156658;159686;161909;164159;166821	74.00536|213.275729104537	0.8	0.0324672	1.48856	0.0708051	1.14994	0.0839188
FT0130	FT0130	36.0427	168.99	REF_Dihydroacetonephosphat[M+H]+;D-Glyceraldehyde 3-phosphat	1	168.99	168.991	36.0358	39.3231	3	86;2936;27003;33141;33769;35504;36180;36828;37585;38264;39143;40084;40856;41536;42221;43136;43739;44533;45509;46413;47279;48125;48942;49842;50649;51418;52253;53257;54235;55183;55961;56778;57590;58269;58885;60353;61305;62215;62849;63499;63979;64390;64732;65674;66588;67064		0	0.0132907	1.87645	0.027227	1.565	0.274797		FT0130	FT0130	406.963	148.041	Indole-5,6-quinone;Agrocybin;4-Hydroxy-5-methyl-3(2H)-thioph	1	148.04	148.042	403.605	410.321	2	27133;66203;67405;70481;72445;74407;76818;78778;80664;82767;84652;86878;89045;91214;93060;95016;97185;99358;101242;106034;108062;110121;112227;114343;116389;118382;120511;122747;124977;127422;129313;131345;133407;135353;137179;139144;140997;143286;145501;147454;150528;153624;156659;159687;161910;166822	74.00597;88.02137|507.294376362719;292.091873005995	1	0.0146716	1.83352	0.0378671	1.42174	-0.288933
FT0131	FT0131	123.563	169.087	1,4-Ipomeadiol;cis-3-Hexenyl pyruvate;FA 9:2+1O	1	169.086	169.087	118.248	126.094	15	1039;2073;3583;4544;5572;8846;9692;10664;12610;17589;20578;23316;24103;25065;26105;32375;34525;37586;38265;39144;42222;43137;44534;45510;46414;47280;48126;48943;50650;51419;52254;54236;55184;55962;59622;60354;61306;62216;62850;63500;63980;64391;64733;65675;66589;67065		0	0.304727	0.516089	0.388239	0.4109	-0.0734017		FT0131	FT0131	66.3237	148.096	PANTOLACTONE;PANTOLACTONE;Mevalonolactone	2	148.096	148.096	61.5249	68.3456	14	24030;30372;32059;33671;35278;36966;38724;41816;44582;46507;48198;62872;64538;66204;70482;72446;74408;76819;78779;80665;82768;84653;86879;89046;91215;93061;95017;97186;101243;103798;106035;120512;124978;133408;135354;137180;139145;140998;143287;156660;166823	70.0653;88.07575|1309.59269611911;1671.33397331611	0.851852	0.00358179	2.4459	0.0118296	1.92703	-0.866716
FT0132	FT0132	417.294	170.043	1-Methyladenine;3-Methyladenine;7-Methyladenine	1	170.043	170.044	415.449	419.1	35	87;1040;2074;2937;3584;4545;5573;6440;7428;8168;8847;9693;10665;11588;12611;13880;14597;15350;16121;16907;17590;18404;19244;20579;21660;22515;23317;24104;25066;26106;27004;28009;28652;29347;30607;44535;52255;54237;65676;66590;67066	59.01416;88.04029|3457.89603869774;43570.7311775115	1	3.00518e-06	5.52213	1.68595e-05	4.77315	0.453921		FT0132	FT0132	99.14	148.096	PANTOLACTONE;PANTOLACTONE;Mevalonolactone	2	148.096	148.096	97.6414	100.639	2	62870;64537;67406;70483;72447;74409;76820;78780;80666;82769;84654;86880;89047;91216;93062;95018;97187;99359;101244;103799;106036;108063;110122;112228;114344;116390;118383;120513;122748;124979;127423;129314;131346;133409;135355;137181;139146;140999;143288;145502;147455;150529;153625;156661;164160;166824	56.04971;85.05185;86.06175;100.0756;130.0865|66.0714244611068;73.7541535586004;54.2764234001353;33.6859364981251;83.6928093004701	1	0.320408	0.494297	0.430901	0.365622	0.103024
FT0133	FT0133	443.307	171.007	Beta-Glycerophosphoric acid;rac-Glycerol 3-phosphoate;Erythr	4	171.006	171.008	439.632	445.629	18	88;4546;5576;6441;7429;12614;13882;14598;15352;17591;18405;19245;21661;22516;23319;27005;29348;32174;33142;33770;34526;35505;39145;40085;40857;41537;42223;44536;48127;48944;52256;53258;54238;57591;58270;58886;60355;61307;64734;65677;66591	78.95879|607.998817629618	1	0.000801549	3.09607	0.00244753	2.61127	-0.391645		FT0133	FT0133	439.793	148.061	REF_Glutamic acid [M+H]+;DL-Glutamate;Glutamic acid	4	148.059	148.061	437.208	443.03	41	23;539;2327;4119;5445;7248;9144;10775;12682;14196;15784;17319;19255;20962;22475;24028;26006;27134;28637;30371;32058;33670;35279;36964;38725;40309;41815;43318;44583;46505;48199;49826;51590;53500;55333;57349;58771;60249;62869;64539;66205;147456;150530;153626;156662;166825	55.01819;56.05008;57.03374;57.05312;66.03389;71.01284;74.02361;83.79487;84.04483;85.02877;85.04726;102.055;130.0497;131.0526;148.0599|1692.59397170211;640703.279765023;7593.64400590645;17385.0788665539;1476.9297111745;1674.895876363;3183.2251286903;6398.07834289181;1995818.8444578;37079.0388493452;101896.833584477;158961.609195058;78528.0268476207;17441.2284734849;11242.747381063	1	0.368325	0.433769	0.478797	0.319848	0.0229896
FT0134	FT0134	55.3765	171.134		NI	171.102	171.139	48.6231	77.6453	43	89;90;1041;2076;2938;2939;4547;5575;6442;7430;7431;8169;8170;8848;9695;10666;11589;12612;13881;13883;14599;15351;16122;16908;17592;18406;19246;20010;20011;20580;21139;21662;23318;24106;25067;26108;27006;27007;28653;29349;29350;32001;32173;35506;43138;44537;55963;60356;62851;63501;63981;64392;64735;65678	171.0122;171.1392|659.547702129203;1727.80643633373	0.96875	0.00104701	2.98005	0.00304394	2.51656	-0.181953		FT0134	FT0134	457.512	148.06	REF_Glutamic acid [M+H]+;REF_L-Glutamic Acid[M-H]-;DL-Glutam	4	148.06	148.061	455.362	459.353	16	2328;7249;22476;24029;26007;27135;36965;38723;44581;46506;48197;51591;53501;55334;58772;62871;67407;70484;74410;76821;80667;82770;84655;86881;89048;91217;93063;95019;106037;108064;110123;112229;114345;120514;122749;124980;133410;145503;150531;161911	56.04974;57.05272;84.04428;85.0475|1622.98839698271;148.790651036541;2274.41277097775;1007.04363194825	1	0.546124	0.262709	0.635126	0.19714	-0.0982701
FT0135	FT0135	99.7115	171.102	Tetrahydrofurfuryl butyrate;cis-3-Hexenyl lactate;3-Methylbu	1	171.102	171.103	95.3269	103.587	28	1042;2075;3585;4548;5574;6443;8849;9694;10667;12252;12615;13465;14600;15353;16123;16909;17593;18407;19247;20581;21138;21663;22517;23320;24105;25068;26107;28010;32376;34527;38266;39146;42224;45511;52257;59623;61308;62217;62852;63502;63982;64393;64736;65679;66592;67067		0	0.00040236	3.39538	0.00132075	2.87918	-0.40172		FT0135	FT0135	42.0674	149.025	Phthalic anhydride;2-Oxo-4-methylthiobutanoic acid	2	149.022	149.029	40.1399	42.9063	37	540;2329;4120;5446;7250;9145;10776;12683;14197;15785;17320;19256;20963;22477;24031;26008;27136;28638;30373;32060;33672;35280;36967;38726;40310;41817;43319;44584;46508;48200;49827;51592;55335;58773;60250;62873;64540;67408;137182;141000;147457;150532;153627;156663;164161;166826	65.03875;121.0286;149.0234|3018.57987016465;605.37255228252;1256.39955896887	1	0.656478	0.18278	0.731551	0.135756	-0.0254988
FT0136	FT0136	276.105	171.888		NI	171.887	171.889	261.023	283.177	12	1043;2940;12253;13466;16124;16910;19248;20012;20582;21140;23321;32002;32377;33771;35507;36181;36829;37587;38267;39147;40086;40858;41538;42225;43740;45512;46415;47281;49843;50651;55185;55964;57592;58271;58887;59624;60357;61309;62218;64737;65680;67068	61.98877;134.8658;136.8629|33.8598185496792;46.765973818853;41.8581078315654	1	0.00136741	2.8641	0.0038357	2.41616	-0.683491		FT0136	FT0136	439.424	149.063	3-(Methylthio)propyl acetate;Ethyl 3-mercaptobutyrate;Methyl	1	149.062	149.064	437.208	440.993	32	541;2330;4121;5447;7251;9146;10777;14198;15786;17321;19257;20964;24032;27137;28639;30374;33673;35281;36968;38727;40311;43320;44585;48201;49828;51593;53502;55336;58774;60251;62874;64541;67409;84656;97188;101245;110124;122750;129315;141001;147458;150533;153628;156664;164162;166827	56.04966;57.05317;84.04433;85.04759;86.04863;103.058|982.657218225275;1151.80479549342;1933.36116100535;4779.34381552399;275.396213051668;271.4773693871	1	0.854135	0.0684734	0.889962	0.0506283	-0.00489211
FT0137	FT0137	357.037	171.947		NI	171.947	171.947	357.037	357.037	1	32175;32378;33143;33772;34528;35508;36182;36830;37588;38268;39148;40087;40859;41539;42226;43139;43741;44538;45513;46416;47282;48128;48945;49844;50652;51420;52258;53259;54239;55186;55965;56779;57593;58272;58888;59625;60358;61310;62219;63503;64738;65681;66593	83.931|752.315232361492	1	0.00623636	2.20507	0.0140807	1.85137	-0.339125		FT0137	FT0137	499.696	149.127	N-Methylvaline;D-Leucine;3-Aminocaproic acid	2	149.126	149.127	499.277	501.511	4	26009;27138;33674;36969;67410;70485;72448;74411;76822;78781;80668;82771;84657;86882;89049;91218;93064;95020;97189;99360;106038;108065;110125;114346;118384;120515;122751;124981;127424;129316;131347;133411;135356;137183;139147;141002;143289;145504;147459;150534;153629;156665;159688;161912;164163;166828	56.05027;71.07254|396.582305200624;390.807989165201	1	0.00279051	2.55432	0.00957651	2.01879	-0.234969
FT0138	FT0138	109.24	173.055	Formiminoglutamic acid;N-Acetylasparagine;N-ALPHA-ACETYL-L-A	1	173.045	173.118	81.7208	130.615	42	91;1044;2078;2941;2942;3586;4549;5577;6444;7432;8172;8173;8850;9696;10668;11590;12254;12255;12616;13467;13885;13886;14601;15354;16125;16911;17594;18408;19249;20584;21141;21664;22518;23322;24107;25069;26109;27008;28011;28654;29351;31298;52259;62853;63504;63983;64394;64739;66594;67069	57.03479;87.00855;173.1176|695.608649150157;844.244336960817;476.394297659532	0.970588	0.426772	0.369805	0.509234	0.293083	-0.0554379		FT0138	FT0138	438.955	151.047	Dihydrothymine;Squamolone;L-Cyclo(alanylglycyl)	1	150.98	151.048	434.902	445.18	41	24;542;2331;4123;5448;7252;9147;10778;12685;14199;15787;17322;19258;20966;22478;24033;26011;27140;28640;30375;32061;33676;35282;36970;38728;40313;41818;43321;44586;46510;48202;49829;51594;53503;55337;57350;58775;60253;62875;64542;66743;147460;150535;153630;156666;164164		0	0.633359	0.19835	0.712223	0.147384	0.0313713
FT0139	FT0139	429.5	174.041	N-Acetylaspartic acid;N-Acetyl-L-aspartic acid;Berteroin	4	174.041	174.089	427.337	438.773	40	92;1045;2079;2943;3587;4550;5578;6445;7433;8174;8851;9697;10669;11591;12617;13468;13887;14602;15355;16126;16912;17595;18409;19250;20013;20585;21142;21665;22519;23323;24108;25070;26110;27009;28012;28655;29352;30608;31299;32004;43140	57.85784;58.0305;59.01428;70.02987;71.01397;72.00912;84.04528;87.77611;88.0407;96.99296;112.0402;114.0195;115.0036;130.0509;132.03;156.03;174.0408|3198.93833009923;1092769.38313286;203423.753403055;51430.0966922882;161251.475428972;9736.25076060047;6840.15210138128;6758.63267599539;2113622.78557812;58283.9863890092;56621.4886587372;122280.958057809;145320.76859696;244264.139014757;24939.598314634…	0.966942	0.583046	0.234297	0.654642	0.183996	-0.0261913		FT0139	FT0139	76.792	151.096	3-Methylpyrrolo[1,2-a]pyrazine;6-Aminoindazole;5-Methyl-1H-b	1	151.095	151.096	63.8668	78.8415	32	543;2332;4124;5449;7253;9148;10779;14200;15789;17323;19259;20967;22479;24034;26010;28641;30376;32062;33675;35283;36971;38729;40314;41819;44587;46509;48203;49830;51595;53504;58776;60254;67411;84658;103800;124982;139148;141003;147461;150536;153631;156667;159689;161913;164165;166829	89.05921|107.249804159386	1	0.020989	1.67801	0.0505553	1.29623	-0.140928
FT0140	FT0140	364.838	174.099		NI	174.098	174.099	358.53	367.883	34	93;1046;2080;2944;3588;4551;5579;6446;7434;8175;8852;9698;10670;11592;12257;12618;13888;14603;15356;16127;16913;17596;18410;20014;20586;21666;22520;23324;24109;25071;26111;27010;28656;29353;44539;51421;54240;60359;64740;65682		0	0.624529	0.204447	0.692758	0.159418	-0.0340587		FT0140	FT0140	47.0322	151.099	3-Methylpyrrolo[1,2-a]pyrazine;6-Aminoindazole;5-Methyl-1H-b	1	151.096	151.109	44.8648	48.1543	11	4122;12684;15788;19260;20965;27139;40312;49831;51596;55338;60252;67412;70486;72449;76823;78782;80669;82772;86883;91219;97190;99361;101246;106039;108066;110126;112230;114347;116391;118385;122752;124983;127425;129317;131348;137184;141004;143290;147462;150537;153632;156668;159690;161914;164166;166830	135.1|33.2677148447374	1	0.0614665	1.21136	0.117249	0.93089	-0.149621
FT0141	FT0141	454.812	174.944	Liquid thiophthene	1	174.941	174.947	452.084	458.825	35	94;1047;2081;2945;3589;4552;5580;6447;7435;8176;8853;9699;10671;11593;12619;13889;14604;15357;16128;17597;18411;19251;20587;21667;22521;23325;24110;25072;26112;27011;28013;28657;29354;30609;31300;43141;44540;48946;52260;54241	78.95895|4842.22492017232	1	0.135911	0.866744	0.195935	0.707888	0.0912246		FT0141	FT0141	438.735	152.031	REF_D-Pyroglutamic acid [M-H]-;Pyroglutamic acid;Pyrrolidone	1	152.03	152.056	434.902	443.891	41	25;544;2333;4125;5450;7255;9150;10782;12686;14201;15790;17324;19261;20969;22480;24035;26012;27141;28642;30377;32063;33677;35284;36972;38730;40315;41820;43322;44588;46511;48204;49833;51597;53506;55339;57351;58778;60256;62876;64543;66744;147463;150538;153633;164167		0	0.509541	0.292821	0.604879	0.218331	0.043567
FT0142	FT0142	429.521	175.044	Methylthio 2-(propanoyloxy)propanoate	1	174.938	175.044	427.538	439.885	37	95;1048;2082;2946;3590;4553;5581;6448;7436;8177;8854;9700;10672;11594;12620;13890;14605;15358;16129;16914;17598;18412;19252;20015;21668;22522;23326;24111;25073;26113;27012;28658;29355;30610;31301;32005;32176;43142;44541;53260;54242;60360;62854;63505;63984;64395	71.01423;76.97018;87.00839;88.04061;94.9807;96.96025;114.0202;115.0033;132.0303;156.9267|574.239507796577;347.387036211475;117.531158514507;3578.85301470542;54.1514007900858;42.0016283670535;94.5408125844352;660.265539739297;2827.65401605132;322.713254356637	1	0.505632	0.296165	0.582745	0.234522	-0.0304853		FT0142	FT0142	463.952	152.056	REF_Malic acid [M-H]-;REF_L-malic acid[M-H]-;3,3-Dimethyl-1,	3	152.056	152.057	462.043	467.741	35	546;2335;4127;5452;7256;9151;10781;12688;14203;15792;17326;19263;20970;24037;27142;28643;30378;32064;33678;35285;36973;38731;40316;44589;46512;48205;49834;51599;53507;55341;58779;60257;62878;64545;66745;67413;97191;101247;122753;124984;141005;147464;150539;153634;156669;164168		0	0.635287	0.19703	0.71354	0.146582	0.0301105
FT0143	FT0143	430.261	176.045	REF_Histidine[M+H]+;L-2-Amino-3-(1-pyrazolyl)propanoic acid;	3	176.044	176.046	427.337	430.654	11	96;2083;2947;5582;8178;13891;17599;21143;27013;29356;31302;33144;35509;36183;37589;38269;40088;40860;41540;42227;43742;44542;46417;47283;48129;48947;50653;51422;52261;53261;55187;55966;56780;57594;58273;58889;60361;61311;64741	58.03004;88.03984;90.04523|88.8223624272293;261.728258980069;169.493026347568	1	0.858644	0.0661868	0.888715	0.0512373	0.0103093		FT0143	FT0143	354.325	152.056	REF_Guanine[M+H]+;Guanine;REF_Guanine [M+H]+	4	152.056	152.057	353.192	355.825	24	545;2334;4126;5451;7254;9149;10780;12687;14202;15791;17325;19262;20968;22481;27143;49832;51598;53505;55340;57352;58777;60255;62877;64544;67414;99362;101248;106040;108067;110127;112231;114348;116392;118386;120516;122754;124985;127426;129318;131349;150540;153635;156670;164169;166831	135.0296|2514.1908812529	1	3.1111e-18	17.5071	1.67777e-16	15.7753	1.11334
FT0144	FT0144	450.344	176.937	Pyrophosphate	1	176.936	176.984	447.765	451.661	37	97;1049;2084;2948;3591;4554;5583;6449;7437;8179;8855;9701;10673;11595;12621;13892;14606;15359;16130;16915;17600;18413;19253;20016;21669;22523;23327;24112;25074;26114;27014;28014;28659;29357;30303;30611;31303;43143;44543;53262;54243;63506;63985;64396;66595;67070		0	6.95879e-06	5.15747	3.62163e-05	4.4411	0.714738		FT0144	FT0144	329.119	152.056	REF_Guanine [M+H]+;REF_Guanine [M-H]-;REF_Guanine[M-H]-	4	152.056	152.057	323.766	334.472	2	62879;66207;67415;70487;72450;74412;76824;78783;80670;82773;84659;86884;89050;91220;93065;95021;97192;99363;101249;103801;106041;108068;110128;112232;114349;116393;118387;120517;122755;124986;127427;129319;131350;133412;135357;137185;139149;141006;143291;145505;147465;150541;153636;156671;161915;166832	53.01361;55.02923;65.01313;80.02354;82.03956;93.00724;107.0344;110.0342;134.0464;135.0295;152.0555|231.382482647929;612.247137867996;92.7643857850242;264.073039988437;143.22048756462;83.079941009489;130.058234713522;828.296762643934;76.5097288622712;2981.10537557617;514.702707070064	1	0.0105832	1.97538	0.0290767	1.53645	0.236211
FT0145	FT0145	280.63	178.018	S-Carboxymethyl-L-cysteine;Carbocysteine;S-CARBOXYMETHYL-L-C	1	178.017	178.018	275.613	287.164	23	98;1050;2085;3592;4555;5584;6450;7438;8180;8856;9702;10674;11596;12622;15360;16131;24113;25075;26115;27015;28660;29358;31304;34529;44544;45514;46418;48948;49845;50654;51423;52262;53263;54244;55188;55967;56781;60362;64742	79.95738;80.96522;178.0175|2051.60181730666;504.380762299569;642.123631696684	1	1.93688e-08	7.7129	1.66955e-07	6.7774	0.693654		FT0145	FT0145	46.957	153.09	REF_Heptanoic acid[M+H]+;REF_Heptanoic acid[M-H]-;4-(Hydroxy	2	153.09	153.091	46.047	48.3276	31	547;2336;5453;7257;9152;10783;15793;17327;19264;22482;24038;26013;27144;28644;30379;32065;33679;35286;36974;38732;41821;43323;44590;46513;48206;49835;51600;53508;55343;57353;60259;67416;74413;84660;86885;95022;120518;143292;147466;150542;153637;156672;159691;161916;164170;166833	77.03923;111.0806|260.457515893083;574.118858276656	0.888889	0.0180447	1.74365	0.0449035	1.34772	-0.278745
FT0146	FT0146	439.811	179.056	D-FRUCTOSE;Inositol;REF_myo Inositol[M+Na]+	4	178.884	179.057	438.425	453.816	40	99;1051;2086;2949;3593;4556;5585;6451;7439;8181;8857;9703;10675;11597;12623;13469;13893;14607;15361;16132;16916;17601;18414;19254;20017;20588;21144;21670;22524;23328;24114;25076;26116;27016;28015;28661;29359;30612;31305;32177;43144	55.01916;57.03468;59.01409;69.03458;71.01376;73.0295;79.0186;83.01389;85.02918;87.00869;89.02423;97.0292;99.00837;101.0241;117.0188;125.0241;141.0188;159.0294;161.0453;179.0557|8050.32682201815;1558.59188937156;22876.995880724;1866.10825670407;22005.4558661569;5929.49018223331;1841.5861983512;2566.59224727684;12418.621140068;72918.9679048556;2298.05107559342;4606.17854443638;17764.193236575;4364.…	1	0.978429	0.00947084	0.981989	0.0078935	-0.00104514		FT0146	FT0146	104.363	153.065	2-Benzoxazolol;L-cis-3-Amino-2-pyrrolidinecarboxylic acid;D-	2	153.064	153.065	102.874	105.852	2	7259;24039;67417;70488;72451;74414;76825;80671;82774;84661;86886;89051;91221;93066;95023;97193;101250;103802;106042;108069;110129;112233;114350;116394;118388;120519;122756;124987;127428;129320;131351;133413;135358;137186;139150;141007;143293;145506;147467;153638;156673;159692;161917;166834	92.05019;136.0403|68.9216095906147;67.2580322266114	1	0.188532	0.724615	0.285597	0.544246	0.163051
FT0147	FT0147	439.811	180.059	2,4-Dimethyl-1H-indole;PAR_146.0966_8.3;(±)-2-Butylthiazolid	1	179.883	180.06	438.425	452.511	40	100;1052;2088;2950;3594;4558;5586;6453;7440;8182;8858;9704;10676;11598;12624;13895;14608;15362;16133;16918;17602;18416;19255;20018;21671;22525;23329;24115;25078;26118;27017;28016;28662;29360;30466;30497;30613;31306;32006;32178;44545;53264;54245	99.92552|459.212842995443	1	0.781979	0.106805	0.825283	0.0833971	0.011452		FT0147	FT0147	302.236	153.041	REF_Xanthine[M+H]+;REF_Xanthine[M-H]-;Xanthine	4	153.04	153.042	301.1	304.41	14	548;2337;7258;9153;10784;12689;14204;15794;17328;20971;49836;53509;55342;60258;67418;74415;76826;93067;97194;99364;101251;103803;106043;108070;110130;112234;114351;116395;118389;120520;122757;124988;127429;129321;131352;135359;141008;143294;147468;150543;153639;156674;159693;161918;164171;166835	55.02925;110.0348;136.0135|673.71297567044;555.147300782078;521.978483240402	1	6.90002e-08	7.16115	6.35307e-07	6.19702	0.558265
FT0148	FT0148	393.805	180.066	3-Amino-3-(4-hydroxyphenyl)propionic acid;4-Hydroxy-4-(3-pyr	2	180.066	180.067	387.645	395.492	7	101;1053;8183;13894;16134;19256;32007;33773;34530;35510;36184;36831;37590;38270;40089;40861;41541;42228;43743;44546;46419;47284;48949;49846;50655;52263;53265;54246;55189;55968;56782;57595;58274;58890;59626;60363;61312;62220;64743;65683;67071	59.01405|618.920356607801	0.833333	0.710682	0.148325	0.768744	0.114218	-0.0440166		FT0148	FT0148	395.09	153.099	N-Acetylputrescine	1	153.099	153.099	395.09	395.09	1	66208;76827;84662;110131;118390;127430;131353;159694;161919;166836		0	0.254383	0.594512	0.361285	0.44215	-0.15655
FT0149	FT0149	59.9787	180.033	Acamprosate;L-methionine sulfone;L-Methionine sulfone	4	180.033	180.035	58.8017	62.2659	10	2087;3595;4557;6452;9705;16917;17603;18415;25077;26117;32379;33145;34531;36832;38271;39149;40090;41542;42229;43145;43744;44547;45515;46420;47285;48130;51424;52264;53266;54247;55190;55969;56783;57596;59627;60364;61313;62221;62855;63507;64744;65684;66596	79.95737|477.392948872892	1	0.614491	0.211485	0.684375	0.164706	0.0493941		FT0149	FT0149	334.472	153.059		NI	153.059	153.059	334.472	334.472	1	66209;67419;70489;72452;74416;76828;78784;80672;82775;84663;86887;89052;91222;93068;95024;97195;99365;101252;103804;106044;108071;110132;112235;114352;116396;118391;120521;122758;124989;127431;129322;131354;133414;135360;137187;139151;141009;143295;145507;147469;150544;153640;156675;159695;161920;166837		0	0.227818	0.642412	0.330774	0.480469	-0.17853
FT0150	FT0150	307.696	181.05	Hydralazine;Homovanillic acid;Isohomovanillic acid	1	181.05	181.05	307.696	307.696	1	102;33774;34532;35511;36185;36833;38272;39150;40091;41543;42230;43745;45516;47286;48131;48950;49847;50656;51425;52265;55191;55970;56784;57597;58275;58891;59628;60365;61314;62222;64745;65685		0	0.0752996	1.12321	0.118913	0.924771	0.360162		FT0150	FT0150	411.954	154.058	Creatine;Beta-Guanidinopropionic acid	0	154.058	154.059	410.314	417.993	41	26;549;2338;4128;5454;7260;9154;10785;12690;14205;15795;17329;19265;20972;22483;24040;26014;27145;28645;30380;32066;33680;35287;36975;38733;40317;41822;43324;44591;46514;48207;49837;51601;53510;55344;57354;58780;60260;62880;64546;66210;147470;150545;153641;156676;166838	136.0479|68198.2203105421	0.93617	0.800315	0.0967392	0.851519	0.0698058	0.0120098
FT0151	FT0151	372.198	181.072	REF_D-Sorbitol[M+Na]+;REF_Dulcitol [M+Na]+;REF_D-Mannitol [M	3	181.071	181.072	368.399	373.546	23	103;1054;3596;4559;6454;7441;8184;9706;10677;12626;13896;14609;17604;18417;21672;22526;24116;25079;26119;27019;28663;29361;30614;33775;34533;36834;40092;42231;43146;44548;47287;48132;48951;51426;52266;53267;54248;56785;60366;65686	59.01393;71.01376|243.22423390105;91.8728007177904	1	0.0282408	1.54912	0.0519317	1.28457	0.269726		FT0151	FT0151	371.185	154.085	REF_L-Isoleucine[M-H]-;REF_D,L-Leucine[M-H]-;REF_L-Leucine[M	3	154.085	154.086	369.425	371.873	8	550;7261;10786;14206;51602;55345;58781;60261;67420;72453;74417;76829;80673;84664;89053;91223;93069;95025;97196;99366;101253;103805;106045;108072;110133;112236;114353;116397;118392;120522;122759;124990;127432;133415;137188;141010;150546;153642;156677;159696;161921;166839		0	5.53522e-24	23.2569	1.48984e-21	20.8269	2.37908
FT0152	FT0152	444.28	181.035	3-Methyluric acid;9-Methyluric acid;1-Methyluric acid	1	181.009	181.06	441.224	447.336	2	27018;30305		0	0.390273	0.408632	0.474578	0.323692	0.0143348		FT0152	FT0152	46.7063	155.09	(3-Aminopropoxy)guanidine;2-Pentylthiophene;1-Nitrohexane	1	155.086	155.106	45.5218	48.2205	7	9155;26015;27146;43325;44592;57355;60262;67421;70490;72454;74418;76830;78785;82776;84665;86888;89054;91224;93070;95026;97197;99367;106046;108073;110134;112237;114354;116398;118393;120523;122760;129323;131355;133416;135361;137189;139152;143296;147471;150547;153643;156678;159697;161922;164172;166840	67.05437;95.08482;97.06381|238.914436011191;195.643163997974;66.3500797980419	1	0.0224136	1.64949	0.0529553	1.27609	-0.130149
FT0153	FT0153	451.027	182.015	8-Hydroxythioguanine;L-Homocysteic acid	1	182.014	182.018	448.739	452.112	14	104;1055;3597;4560;6455;8185;8859;9707;10678;11599;24117;25080;27020;29362;33776;34534;36835;38273;43147;43746;44549;45517;46421;47288;48133;48952;49848;50657;51427;52267;53268;54249;55192;55971;56786;58892;60367;61315;62856;63508;63986;64397;64746;65687;66597;67072	79.95684|272.947304720254	1	1.27979e-12	11.8929	2.37984e-11	10.6235	0.493755		FT0153	FT0153	412.121	155.06	5-Aminopentanamide;1,1,3,3-tetramethylurea	1	155.06	155.06	411.591	412.651	2	35288;55346;67422;70491;72455;74419;76831;78786;80674;82777;84666;86889;89055;91225;93071;95027;97198;99368;101254;103806;106047;108074;110135;112238;116399;118394;120524;122761;124991;127433;129324;131356;133417;135362;137190;141011;143297;145508;147472;150548;153644;156679;159698;161923;164173;166841		0	0.806756	0.093258	0.855478	0.067791	0.0128363
FT0154	FT0154	238.801	182.997	2-methyl-3-(sulfooxy)propanoic acid;3-(sulfooxy)butanoic aci	1	182.997	182.997	236.563	241.04	2	105;27021;33146;33777;34535;35512;36186;36836;37591;38274;39151;40093;40862;41544;42232;55972;57598;58276;58893;60368;61316;62223;62857;64747;65688	80.96477|52.0163044556078	1	4.14267e-16	15.3827	1.49046e-14	13.8267	1.70035		FT0154	FT0154	388.805	156.041	REF_L-Valine;REF_L-Valine [M-H]-;4-Hydroxybenzeneacetonitril	3	156.041	156.041	382.837	393.428	6	27;4129;15797;26016;35290;43326;70492;72456;76832;78787;80675;82778;84667;86890;91226;93072;95028;97199;99369;103807;106048;108075;110136;112239;116400;118395;120525;122762;127434;129325;131357;133418;135363;137191;139153;141012;143298;145509;147473;150549;153645;156680;159699;161924;164174;166842	60.05591;63.01639|31.967183921229;105.141523456585	1	0.216127	0.665292	0.317368	0.498437	-0.122064
FT0155	FT0155	275.797	182.93		NI	182.929	182.931	261.023	295.328	21	1056;2089;2951;12258;12627;13470;14610;16919;19257;20019;20589;21145;22527;23330;26120;28017;30615;31307;32008;32009;32179;32380;35513;36187;36837;37592;38275;39152;40094;40863;41545;42233;45518;47289;48134;49849;50658;55193;57599;58277;61317;62224;64398	61.98848|7619.52862482519	1	0.00165709	2.78065	0.00450638	2.34617	-0.938961		FT0155	FT0155	361.268	156.041	REF_L-Valine;REF_L-Valine [M-H]-;REF_Betaine [M+H]+	3	156.041	156.041	359.931	362.163	22	551;2339;5455;7262;10787;12691;14207;15796;17330;20973;28646;30381;35289;44593;46515;48208;49838;51603;53511;55347;58782;60263;67423;74420;80676;93073;97200;99370;101255;103808;110137;112240;116401;118396;120526;122763;124992;141013;147474;150550;153646;156681;159700;161925;164175;166843		0	0.515126	0.288087	0.60902	0.215369	-0.0346297
FT0156	FT0156	108.574	183.102	(1'R)-Nepetalic acid;(S)-Oleuropeic acid;(4S,8R)-8,9-Dihydro	1	183.102	183.103	103.316	110.9	32	1057;2090;2953;3598;4561;5587;6457;8187;8860;9708;10679;11600;12259;12628;13471;13897;14611;15363;16135;16920;17605;18418;19258;20020;20590;21673;22528;23331;24119;25081;26121;29363;32381;38276;54250;59629;60369;61318;62858;63509;63987;64399;64748;65689;66598;67073		0	0.0019516	2.70961	0.00521793	2.2825	-0.246589		FT0156	FT0156	474.544	156.077	REF_Histidine[M+H]+;Histidine;L-HISTIDINE	4	156.076	156.077	471.703	476.033	40	28;552;2340;4130;5456;7263;9156;10788;12692;14208;15798;17331;19266;20974;22484;24041;26017;27147;28647;30382;32067;33681;35291;36976;38734;40318;41823;43327;44594;46516;48209;49839;51604;53512;55348;57356;58783;60264;62881;64547;147475;150551;153647;156682;164176;166844	56.04983;81.04468;82.05253;83.0603;93.04434;110.0709|3101.55034274605;1857.88038366829;2365.62330171097;6674.93846878893;3633.59663765055;7196.68258539823	1	0.0440827	1.35573	0.0894208	1.04856	-0.0809662
FT0157	FT0157	78.762	183.102	(1'R)-Nepetalic acid;(S)-Oleuropeic acid;(4S,8R)-8,9-Dihydro	1	183.102	183.103	77.6729	79.8193	4	2952;8186;20021;29364;32382;33147;33778;35514;36188;36838;37593;38277;40095;40864;41546;42234;43148;43747;44550;45519;46422;47290;48135;48953;49850;50659;51428;53269;54251;55194;55973;56787;57600;58278;58894;59630;60370;61319;62859;63510;63988;64400;64749;65690;66599;67074		0	0.135897	0.866789	0.195935	0.707888	-0.148421		FT0157	FT0157	47.2073	157.101	2,6-Dimethyl-naphtalene;1,7-Dimethylnaphthalene	1	157.084	157.121	37.4393	50.8937	34	553;2341;4131;5457;9157;10789;12693;14209;15799;17332;19267;20975;22485;24042;26018;27148;30383;35292;36977;38735;40319;41824;43328;44595;46517;48210;49840;51605;55349;57357;58784;60265;66211;66746;67424;78788;106049;110138;112241;137192;147476;150552;153648;156683;159701;161926	55.05459;59.04941;69.06998;97.10093;99.04328|8165.24817872238;2060.828607852;3404.44690808158;2674.62096884384;579.47452902317	1	0.0254607	1.59413	0.0586062	1.23206	-0.139335
FT0158	FT0158	425.06	184.059	Bicine;2-Amino-4-ethoxy-3-hydroxybutanoic acid;1-Deoxynojiri	1	184.059	184.06	423.857	426.134	36	106;1058;2091;2954;3599;4562;5588;6458;7442;8188;8861;9709;10680;11601;12629;13898;14612;15364;16136;16921;17606;18419;20022;20591;21674;22529;23332;24120;25082;26122;27022;28018;28664;29365;30616;31308;44551;51429;54252;66600	59.01406;84.04559;102.0559|11943.5143074798;943.776041458736;54423.9372291295	1	0.00205324	2.68756	0.0054093	2.26686	0.152367		FT0158	FT0158	474.548	157.079	2,4-Dimethyl-5-vinylthiazole	1	157.079	157.079	472.909	476.033	27	554;2342;5458;7264;9158;10790;12694;14210;15800;17333;20976;24043;28648;30384;32068;33682;35293;36978;41825;43329;44596;46518;48211;51606;53513;55350;60266;67425;74421;93074;97201;101256;103809;118397;120527;133419;141014;143299;150553;153649;156684;159702;161927;164177		0	0.0210159	1.67745	0.0505641	1.29616	-0.109957
FT0159	FT0159	234.998	185.082	5-(2-Methylpropyl)tetrahydro-2-oxo-3-furancarboxylic acid;5-	1	184.927	185.082	227.226	281.816	33	1059;2092;2955;2956;3600;4563;6459;8189;8862;10681;12260;12630;13472;13474;13899;14613;15365;16137;16922;17607;18420;19259;20023;20592;20593;21146;21676;22530;25083;26123;27023;28665;32010;32383;36839;38278;40865;42235;56788;57601;60371;62225;62860;63511;63989;64401;64750;65691;67075	61.98871;141.0916|2367.62115058734;788.07408919689	1	4.91818e-05	4.3082	0.000201475	3.69578	-0.29081		FT0159	FT0159	428.74	158.045	cis-4-Carboxymethylenebut-2-en-4-olide;trans-4-Carboxymethyl	1	158.044	158.046	427.368	430.972	30	555;2343;5459;7265;9159;10791;14211;15801;17334;19268;20977;24044;27149;28649;32069;33683;35294;36979;38736;40320;44597;46519;48212;51607;53514;55351;58785;60267;62882;64548;67426;74422;84668;97202;101257;108076;122764;124993;133420;141015;147477;150554;153650;156685;164178;166845	53.00248;60.04479;70.02876;71.01272;74.02346;88.03901;99.0074|1680.19585343793;3566.39378392534;9468.92654424483;1552.64056223883;1355.31188221823;9351.23898134781;8438.29358238566	1	0.190889	0.719219	0.288349	0.540081	-0.0453989
FT0160	FT0160	51.2955	185.153	Undecanoic acid;4,6-Dimethylnonanoic acid;Hexyl 3-methylbuta	1	185.121	185.155	50.1321	54.7412	9	107;2957;8190;9710;11602;13473;13900;20024;28666;33148;33779;35515;36189;36840;37594;38279;40096;41547;43149;43748;46423;47291;48136;48954;49851;50660;51430;53270;54253;55195;55974;56789;57602;58279;58895;59631;60372;62226;62861;63512;63990;64402;64751;65692;66601;67076	185.1539|625.463687778095	1	0.000204154	3.69004	0.000717356	3.14426	-0.29088		FT0160	FT0160	44.6233	158.153	(3Z,6Z)-3,6-Nonadien-1-ol;(Z)-6-Nonenal;2,6-Nonadien-1-ol	1	158.089	158.154	40.1128	48.7006	11	4132;20978;27150;40321;55352;60268;61974;62233;62883;66213;66747;67427;70493;72457;76833;78789;80677;82779;84669;86891;89056;91227;93075;97203;99371;101258;106050;108077;110139;112242;114355;116402;118398;122765;124994;127435;129326;131358;133421;135364;137193;141016;143300;153651;156686;161928	54.98562;57.06998;98.97495;102.0916;158.1533|440.964208058451;263.710126701015;487.142535498549;208.676289890781;356.772092930936	1	0.427781	0.368779	0.534973	0.271668	0.134433
FT0161	FT0161	319.766	186.045	chondroitin sulfate E (GalNAc4,6diS-GlcA), precursor 5a	1	186.045	186.046	318.238	322.743	33	108;1060;2093;2958;3601;4564;5589;6460;7443;8191;8863;9711;10682;11603;12631;13901;14614;15366;16923;17608;18421;19260;20025;21677;22531;23333;24121;25084;26124;27024;28667;29366;31309;48137;60373;64752	114.024;186.0452|903.608695345048;232.721411013044	1	0.104381	0.981378	0.156619	0.805155	0.381439		FT0161	FT0161	85.9113	158.081	Ethyl maltol;Furfuryl acetate;Ethyl furoate	1	158.081	158.081	85.9113	85.9113	1	66214;70494;72458;74423;76834;78790;80678;82780;84670;86892;89057;91228;93076;95029;97204;99372;101259;103810;106051;108078;110140;112243;114356;116403;118399;120528;122766;127436;129327;131359;133422;135365;137194;139154;141017;143301;145510;147478;153652;159703;161929;166846	54.98539;84.04407;98.97564|46.5055562828663;131.903944391306;120.181064381966	1	0.038983	1.40912	0.081756	1.08748	-0.464979
FT0162	FT0162	319.988	187.042	Isoplumbagin;2-methoxy-1,4-naphthoquinone;1-Hydroxy-2-naphth	1	187.042	187.043	318.238	323.514	35	109;1061;2094;2959;3602;4565;5590;6461;7444;8192;8864;9712;10683;11604;12632;13902;14615;15367;16138;16924;17609;18422;19261;20026;21678;22532;23334;24122;25085;26125;27025;28668;29367;30617;31310;53271;54254;60374	71.0138;115.0207;187.042|2674.88912329632;156897.87540919;80440.8609321318	1	0.109675	0.959891	0.163378	0.786807	0.420312		FT0162	FT0162	130.357	159.007	(S)-3,4-Dihydroxybutyric acid;2,4-Dihydroxybutanoic acid;4-D	1	159.007	159.008	124.776	136.787	31	2345;5461;7267;9161;15803;17336;19270;22487;24045;26019;27151;28650;30385;32070;33685;35295;36980;38737;40322;41826;43330;44598;46520;48213;49842;51609;53516;57359;58787;62884;64550;67428;70495;74424;82781;84671;86893;95030;139155;145511;166847	54.9858;98.97495|994.510574639514;926.83527864195	1	0.000296222	3.52838	0.00136204	2.86581	-0.234521
FT0163	FT0163	346.415	187.042	Isoplumbagin;2-methoxy-1,4-naphthoquinone;1-Hydroxy-2-naphth	1	187.041	187.042	345.113	348.527	12	12633;13475;15368;16139;16925;17610;18423;19262;20027;20594;23335;28019;32384;33149;33780;34536;35516;36190;36841;37595;38280;39153;40097;40866;41548;42236;43150;45520;46424;55196;55975;57603;58280;58896;59632;61320;62227;64753;65693;67077	115.0207;187.0421|1714.34714401349;736.009375559652	1	0.244143	0.612355	0.321466	0.492865	-0.171549		FT0163	FT0163	250.059	159.026	REF_Hypoxanthine[M-H]-;Erythronic acid;L-threonic Acid	3	159.025	159.027	244.042	257.678	21	556;2344;5460;7266;9160;10792;12695;14212;15802;17335;19269;20979;22486;49841;51608;53515;57358;58786;60269;62885;64549;74425;99373;103811;106052;110141;112244;114357;116404;118400;127437;129328;131360;139156	98.97538|282.657967918435	0.875	1.67641e-10	9.77562	2.37912e-09	8.62358	1.62629
FT0164	FT0164	372.926	187.097	Azelaic acid;Nonate;cis- and trans-Ethyl 2,4-dimethyl-1,3-di	1	187.097	187.097	372.926	372.926	1	25086;32385;33150;33781;34537;35517;36191;36842;37596;38281;39154;40098;40867;41549;42237;43151;43749;44552;45521;46425;47292;48138;48955;49852;50661;51431;52268;53272;54255;55197;55976;56790;57604;58897;59633;60375;61321;62228;63513;63991;64403;64754;65694;66602;67078		0	0.929298	0.0318451	0.94413	0.0249681	-0.00951819		FT0164	FT0164	46.7268	159.115	D-Limonene;(+)-Limonene;Gamma-terpinene	1	159.113	159.116	45.4224	47.728	22	557;2346;5462;7268;9162;10793;15804;17337;19271;22488;24046;26020;30386;32071;33686;35296;43331;46521;48214;49843;51610;57360;67429;74426;84672;86894;95031;103812;106053;116405;118401;120529;122767;127438;137195;139157;143302;145512;147479;150555;153653;156687;159704;161930;164179;166848		0	0.00835359	2.07813	0.0239056	1.6215	-0.193907
FT0165	FT0165	57.5114	188.039		NI	188.038	188.039	52.1824	59.6926	19	1062;2095;4566;8865;9714;10684;12634;16140;16926;17611;18424;20028;20595;21679;22533;23336;24123;25087;26126;32386;34538;35518;36843;37597;38282;39155;42238;45522;46426;47293;51432;54256;59634;60376;61322;62229;64755;65695	79.95744;188.0392|492.700179201444;298.228997060814	1	0.895811	0.0477836	0.917998	0.0371582	-0.0264305		FT0165	FT0165	364.776	158.996		NI	158.995	158.996	362.842	366.71	2	29;62234;70496;72459;74427;76835;78791;80679;82782;84673;86895;89058;91229;93077;95032;97205;99374;101260;103813;106054;108079;110142;112245;114358;116406;118402;120530;122768;124995;127439;129329;131361;133423;135366;137196;139158;141018;143303;145513;147480;153654;156688;159705;161931;164180;166849		0	0.390304	0.408597	0.497561	0.303154	-0.0845711
FT0166	FT0166	319.463	188.046	(S)-Spinacine;2,4-Diamino-6-nitrotoluene;Vanillylamine	1	188.045	188.083	318.87	324.043	9	110;1063;4567;10685;24124;25088;27027;29368;32011;33782;34539;35519;36844;37598;38283;39156;40099;40868;42239;43750;45523;46427;47294;48139;48956;49853;50662;51433;52269;53273;55198;55977;56791;58898;61323;64756;65696	115.0208;129.0453;143.0611;145.0405;146.0485;159.0558;170.0479;171.0563;172.0641;188.0451|45.8967249327515;324.921126965158;606.435724795297;194.32969895512;345.41016177613;92.6376466185886;102.006206007701;148.461355257007;348.502587753228;53.1047943322505	1	0.111649	0.952143	0.165871	0.78023	0.396138		FT0166	FT0166	450.383	159.075	2-Aminomuconic acid semialdehyde;1-(Hydroxymethyl)-5,5-dimet	1	159.075	159.076	449.176	455.203	9	7269;17338;24047;27152;51611;53517;55353;60270;66215;67430;70497;72460;74428;76836;80680;82783;84674;86896;89059;93078;95033;97206;101261;106055;108080;110143;112246;114359;116407;118403;120531;122769;124996;127440;129330;131362;133424;141019;143304;147481;150556;153655;156689;159706;161932;166850	70.06489|392.25346317706	1	0.482939	0.316108	0.583055	0.23429	-0.0540173
FT0167	FT0167	371.141	188.093	N-Methylcalystegine B2;N-lactoyl-Valine;1-hydroxyhexanoylgly	1	188.092	188.093	369.657	372.051	5	111;4568;25089;27026;29369;33151;33783;34540;35520;36845;37599;38284;39157;40100;40869;41550;42240;57605;58899;60377;61324;65697	170.0828|30.7418026653977	1	8.40944e-15	14.0752	2.3196e-13	12.6346	1.55403		FT0167	FT0167	76.5793	160.06	trans-trans-Muconic acid;Sumiki's acid;cis,cis-Muconic acid	1	160.059	160.06	75.1327	78.8304	15	559;5464;7271;10795;15806;17340;19273;20981;49845;51613;53519;55355;58789;62887;64552;67431;72461;74429;80681;84675;86897;97207;99375;101262;103814;106056;108081;110144;112247;114360;116408;118404;120532;122770;124997;127441;129331;131363;141020;145514;153656;156690;164181		0	2.1764e-19	18.6623	1.4938e-17	16.8257	1.88773
FT0168	FT0168	426.412	188.056	N-Acetylglutamic acid;N-ACETYL-DL-GLUTAMIC ACID;N-Acetylglut	4	188.056	188.057	425.114	428.26	5	112;8193;12635;13903;25090;33152;33784;34541;35521;36192;36846;37600;38285;40101;40870;41551;42241;44553;46428;47295;48140;48957;49854;50663;51434;52270;53274;54257;55199;55978;56792;57606;58900;59635;60378;61325;62230;64757;65698	102.0559;128.0347|389.23612276275;233.862214511066	1	0.00253687	2.5957	0.00641116	2.19306	0.319382		FT0168	FT0168	40.0941	160.132	4-ene-Valproic acid;2-ene-Valproic acid;(3Z)-2-Propylpent-3-	1	160.132	160.132	40.0941	40.0941	1	66217;67432;70498;72462;74430;76837;78792;80682;82784;84676;86898;89060;91230;93079;95034;97208;99376;101263;103815;106057;108082;110145;112248;114361;116409;118405;120533;122771;124998;127442;129332;131364;133425;135367;137197;139159;141021;143305;145515;147482;150557;153657;156691;159707;161933;166851	86.09664|349.286214872897	1	0.0983883	1.00706	0.171317	0.766199	-0.196833
FT0169	FT0169	394.273	190.094		NI	190.093	190.094	389.636	396.511	36	113;1064;2096;2960;3603;4569;5591;6462;7445;8194;8866;9715;10686;11605;12261;12636;13476;13904;14616;15369;16141;16927;17612;18425;19263;20029;20596;21680;22534;23337;24125;25091;26127;27029;29370;30618;54258;60379;61326;65699		0	0.0775915	1.11019	0.121951	0.913816	-0.117436		FT0169	FT0169	440.469	160.133	5-Aminovaleric acid betaine;4-aminovaleric acid betaine;Vali	4	160.132	160.133	438.696	441.631	40	30;558;2347;4133;5463;7270;9163;10794;12696;14213;15805;17339;19272;20980;22489;24048;26021;27153;28651;30387;32072;33687;35297;36981;38738;40323;41827;43332;44599;46522;48215;49844;51612;53518;55354;57361;58788;60271;62886;64551;147483;150558;153658;156692;164182;166852	55.05454;58.06534;59.04951;60.08107;83.04889;101.0596;160.1329|68913.0470173371;8892.48467312036;15069.2578985803;37712.2912932014;22220.0126729809;36096.8224533737;61314.561113126	1	0.0012806	2.89259	0.00494885	2.3055	-0.235836
FT0170	FT0170	368.201	190.051	5-Hydroxyindoleacetic acid;(2-oxo-2,3-dihydro-1H-indol-3-yl)	2	190.051	190.051	368.201	368.201	1	32013	144.0457|127.058858516905	1							FT0170	FT0170	455.203	160.078	2-[(Ethylthio)methyl]furan;2,5-Dimethyl-3-(methylthio)furan	1	160.078	160.078	455.203	455.203	1	66220;67433;72463;74431;76838;78793;80683;82785;86899;95035;97209;99377;103816;106058;108083;110146;112249;114362;116410;120534;127443;129333;131365;133426;137198;139160;141022;150559;159708;161934		0	0.110756	0.955633	0.189616	0.722125	-0.283032
FT0171	FT0171	278.043	192.958		NI	192.958	192.959	261.023	291.127	41	115;1065;2097;2961;3604;4570;5592;6463;7446;8195;8867;9716;10687;11606;12262;12637;13477;13905;14617;15370;16142;16928;17613;18426;19264;20030;20597;21147;21681;22535;23338;24126;25092;26128;27030;28020;28669;29371;30619;31311;32015;63514;63992;64404;67079		0	0.00317799	2.49785	0.00767821	2.11474	-0.182683		FT0171	FT0171	567.171	161.128	Proline betaine;N-Methyllysine;(3S)-3,7-diaminoheptanoic aci	2	161.127	161.128	563.933	570.48	38	560;2348;4134;5465;7272;9164;10796;12698;14214;15807;17341;19274;20982;22490;24049;27154;28653;30388;32073;33688;35298;36982;38739;40324;41828;43333;44600;46523;48216;49846;51614;53520;55356;57362;58790;60272;62888;64553;67434;101264;147484;150560;153659;156693;164183;166853	55.05447;72.08093;84.08073;144.1012|2492.20248744644;40017.3296132228;24573.972603299;1193.45574346116	1	0.801639	0.0960211	0.851967	0.0695771	0.0113622
FT0172	FT0172	94.0603	194.013		NI	194.012	194.013	88.2025	100.549	29	1066;2098;3605;4571;5593;6464;8868;9717;10688;11607;12638;14618;15371;16143;16929;17614;18427;19265;20598;21682;22536;23339;24127;25093;26129;28021;28670;30620;31312;32387;34542;38286;39158;44554;45524;52271;54259;59636;62231;62862	79.95729;124.0071;194.0125|1349.43761257293;839.601442044854;539.993063748153	1	0.558245	0.253175	0.629786	0.200807	-0.0826316		FT0172	FT0172	416.893	162.112	REF_D,L-Carnitine[M+H]+;REF_L-Carnitine[M+H]+;Carnitine	4	162.112	162.112	413.231	419.193	40	31;561;2350;4136;5467;7274;9166;10798;12700;14216;15809;17342;19276;20983;22492;24052;26024;27156;28656;30390;32075;33690;35300;36984;38741;40326;41830;43335;44603;46526;48218;49849;51616;53522;55358;57364;58792;60273;62890;64555;147485;150561;153660;156694;164184;166854	57.03367;58.06537;59.07332;60.08107;85.02831;102.0911;103.0389;162.1122|4554.27662626961;14678.2839768512;3418.43119402204;21544.9464911474;18482.3739673354;15029.2319119157;22719.2288034034;42110.9937416174	1	0.617484	0.209374	0.698882	0.155596	0.0293805
FT0173	FT0173	451.369	194.944		NI	194.922	194.947	449.352	455.862	26	117;1067;2099;3606;4572;5594;6465;7447;8196;8869;9718;10689;11608;12639;13478;13906;18428;20599;21148;23340;24128;25094;26130;27031;28671;29372;34543;43152;46429;47296;48141;48958;49855;51435;52272;55200;55979;60380;62863;63515;63993;64405;64758;65700;66603;67080	78.95953;79.9575;96.96027;159.8922;176.8953|97.2499405202413;418.362275709301;3308.15674607708;386.246699360464;190.348518205954	1	9.03171e-11	10.0442	1.35886e-09	8.86682	0.372266		FT0173	FT0173	398.874	162.049		NI	162.049	162.049	398.874	398.874	1	66223;67435;70499;72464;74432;76839;78794;80684;82786;84677;86900;89061;91231;93080;95036;97210;99378;101265;106059;108084;110147;112250;114363;118406;122772;124999;129334;131366;133427;135368;137199;139161;143306;145516;147486;150562;153661;156695;159709;161935;166855	84.04369|36.2720250379866	1	0.952195	0.0212739	0.965191	0.0153868	-0.0102381
FT0174	FT0174	419.024	194.989	Dehydroascorbic acid;Thiacremonone;4-Fluoromuconolactone	2	194.988	194.992	417	420.23	39	1069;2101;2963;3607;4574;5596;6466;7448;8197;8871;9719;10691;11609;12263;12641;13479;13908;14619;15372;16145;16930;17615;18430;19266;20031;20601;21149;21683;22538;23342;24130;25096;26132;28022;28673;29374;30621;31313;32181;32388;59637;63516;63994;64406;66604	59.01405;68.99609|31.0430449865208;259.027927427964	1	5.7214e-06	5.2425	3.02521e-05	4.51924	-0.338392		FT0174	FT0174	129.329	161.981		NI	161.981	161.981	122.737	133.73	33	2349;4135;5466;9165;10797;12699;14215;15808;19275;22491;24051;26023;27155;28655;30389;32074;33689;35299;36983;38740;40325;41829;43334;44602;46525;48217;49848;51615;53521;57363;58791;62889;64554;67436;70500;78795;91232;95037;139162;145517;147487;150563;153662;156696;164185;166856		0	0.0500839	1.3003	0.0991212	1.00383	-0.1965
FT0175	FT0175	373.198	195.044	Hydralazine;3,3-Dimethylglutaric acid;2-Methyladipic acid	1	195.044	195.044	372.201	374.195	2	25097;27033;32389;33153;33785;34544;35522;36193;36847;37601;38287;39159;40102;40871;41552;42242;43751;45525;46430;47297;48142;48959;49856;50664;51436;52273;53275;55201;55980;56793;57607;58901;60381;61327;62232;64759;65701	79.95708;195.0438|339.3812100906;270.02680111429	1	1.71366e-08	7.76608	1.49703e-07	6.82477	0.891603		FT0175	FT0175	78.079	162.094	Trimethylsilyl l-Alanine;S-(3-Methyl-2-butenyl) ethanethioat	1	162.094	162.094	78.079	78.079	1	66224;80685;82787;89062;135369;141023;143307		0	0.0276964	1.55758	0.062495	1.20416	0.179655
FT0176	FT0176	47.4809	195.138	Chrysanthemic Acid, Ethyl Ester;Dihydro-5-(2-octenyl)-2(3H)-	1	195.07	195.139	46.0498	58.2509	29	1068;2100;2962;4573;5595;8198;8870;10690;11610;12264;12640;13480;13907;16144;16931;18429;19267;20600;21684;22537;23341;24129;25095;26131;27032;28023;28672;29373;32016;32390;35523;37602;38288;40872;46431;47298;49857;52274;54260;62864;63517;63995;64407;64760;65702;67081	195.1391|3055.11287308865	1	0.00125675	2.90075	0.00356762	2.44762	-0.195589		FT0176	FT0176	42.6958	162.1	Na,Na-Dimethylhistamine;N,N'-dinitrosopiperazine	1	162.1	162.1	42.6958	42.6958	1	66225;67437;70501;72465;74433;76840;78796;80686;82788;84678;86901;89063;91233;93081;95038;97211;99379;101266;103817;106060;108085;110148;112251;114364;116411;118407;120535;122773;125000;127444;129335;131367;133428;135370;137200;139163;141024;143308;145518;147488;150564;153663;156697;159710;161936;166857	70.06465;71.04864|31.0046844109195;31.7538446077073	1	0.300066	0.522784	0.410565	0.386619	-0.0752736
FT0177	FT0177	76.3051	195.058	3-Methyl-4-phenyl-3-buten-2-one;2-Phenyl-4-pentenal;3-Phenyl	1	195.058	195.058	76.3051	76.3051	1	30308;32391;33154;33786;34545;35524;36194;36848;37603;38289;39160;40103;40873;41553;42243;43153;43752;44555;45526;46432;47299;48143;48960;49858;50665;51437;52275;53276;54261;55202;55981;56794;57608;58281;58902;59638;60382;61328;62233;63518;63996;64408;64761;65703;66605;67082	78.95882;96.95994;96.96855;159.8925;176.8949|326.477538072309;131.532449058943;122.696014802417;53.5824943333353;74.0879090050669	1	0.0171225	1.76643	0.0339374	1.46932	-0.169575		FT0177	FT0177	416.624	163.113	1-Phenyl-1-pentanone;(±)-2-Methyl-3-(4-methylphenyl)propanal	1	163.064	163.115	415.348	419.435	4	4137;9167;55359;60274;67438;70502;72466;76841;78797;82789;84679;86902;89064;91234;93082;95039;97212;99380;101267;103818;106061;108086;110149;112252;114365;116412;118408;120536;122774;125001;127445;129336;131368;133429;135371;137201;141025;143309;147489;150565;153664;156698;159711;161937;164186;166858	163.1143|33.3296423680963	1	0.0942767	1.0256	0.165841	0.780308	0.120913
FT0178	FT0178	255.038	196.028	4-Acetylimidazo[4,5-c]pyridine	1	196.028	196.029	243.549	262.061	32	119;1071;2102;3608;4576;5597;6467;7450;8872;9720;10692;11611;12642;14622;15373;16146;16932;17616;18431;19269;21685;22540;23343;24133;25098;26133;27034;28024;28674;29375;30622;31314;34546;39161;44556;45527;52276;53277;54262	79.95724;80.96519;136.0067|2088.98688858269;379.769467266181;381.185253273979	1	0.209186	0.679466	0.283077	0.548095	0.153416		FT0178	FT0178	361.934	166.085	REF_Phenylalanine[M+H]+;Phenylalanine (Not validated);REF_L-	4	166.069	166.097	359.931	370.525	34	562;2351;4138;5468;7276;9168;10799;12701;14217;15810;17344;19277;20984;22493;24053;27157;28657;32076;36985;38742;40327;41831;44604;46527;48219;49850;51618;53523;55360;58793;60275;62891;64556;66229;67439;101268;108087;112253;114366;125002;141026;147490;150566;153665;156699;166859	77.03854;103.0539;120.0805|6691.14255250045;10464.4395917078;12865.9258300361	1	0.327406	0.484914	0.437042	0.359476	0.0500247
FT0179	FT0179	288.429	196.028	4-Acetylimidazo[4,5-c]pyridine	1	196.028	196.029	284.823	290.744	5	4577;6468;8873;14621;25099;32392;33155;33787;34547;35525;36849;38290;39162;40874;41554;42244;43753;45528;47300;48144;48961;49859;50666;52277;53278;54263;55203;55982;56795;57609;58903;59639;60383;61329;62234;64762;65704	79.95737;124.0069;196.0291|122.830143516761;77.9677339198095;37.7185035008949	1	0.00198165	2.70297	0.00526426	2.27866	0.501299		FT0179	FT0179	306.249	166.122	Pseudoephedrine;Perilla sugar;Nepetalactam	1	166.122	166.122	306.249	306.249	1	7277;67440;70503;72467;74434;76842;80687;82790;84680;86903;89065;91235;93083;95040;97213;99381;101269;103819;106062;108088;110150;112254;114367;116413;118409;120537;122775;125003;127446;129337;131369;133430;135372;137202;139164;141027;143310;145519;147491;150567;153666;156700;159712;161938;164187;166860	122.0975|48.8353373860413	1	0.220787	0.656027	0.322925	0.490898	0.22536
FT0180	FT0180	215.599	195.992		NI	195.992	195.992	215.599	215.599	1	9721	80.96525|74.9312053488623	1	0.390273	0.408632	0.474578	0.323692	0.0157398		FT0180	FT0180	453.181	166.052	Methioninesulfoxide;Methionine sulfoxide;Ethiin	2	166.051	166.052	446.42	457.62	10	563;5469;7278;17345;19278;49851;51619;55361;60276;66227;72468;74435;80688;82791;84681;86904;89066;95041;97214;99382;101270;103820;106063;108089;110151;112255;114368;116414;118410;122776;127447;129338;131370;137203;141028;143311;159713;161939	56.04984;74.02348|1624.23829581906;916.210676622332	1	0.0297481	1.52654	0.0660194	1.18033	0.362007
FT0181	FT0181	429.07	196.023	N-Acetylaspartic acid;N-Formyl-L-glutamic acid;D-N-(Carboxya	2	196.022	196.053	414.053	430.849	20	120;1072;2103;6469;7449;8199;10693;12643;13909;14620;16147;17617;19268;22539;24132;25100;27035;28675;29376;30310;34548;35526;36195;36850;40104;40875;42245;44557;47301;48962;50667;52278;53279;54264;55204;56796;58904;60384;64763;65705;67083	71.01385|387.177924042444	0.642857	0.0433716	1.36279	0.0748488	1.12582	-0.091542		FT0181	FT0181	505.058	166.061	6-Methylquinoline;2-Aminonaphthalene;Quinaldine	1	166.061	166.061	505.058	505.058	1	24054;70504;72469;74436;76843;78798;80689;82792;84682;86905;89067;91236;93084;95042;103821;106064;108090;110152;112256;114369;116415;118411;120538;122777;125004;127448;129339;131371;133431;135373;137204;139165;141029;143312;145520;161940		0	0.345804	0.461169	0.456794	0.340279	-0.187638
FT0182	FT0182	458.402	196.053	(R)-Boschniakine;1-(2,3-Dihydro-1H-pyrrolizin-5-yl)-2-propen	1	196.053	196.053	458.402	458.402	1	30467;32393;33156;33788;34549;35527;36196;36851;37604;38291;39163;40105;40876;43154;43754;44558;45529;46433;47302;48145;48963;49860;52279;53280;54265;55205;55983;56797;58905;60385;62235;62865;63997;64409;64764;65706;66606;67084	160.8926;177.8954|856.252633244944;644.157432792775	1	0.0114483	1.94126	0.0239834	1.62009	-0.524082		FT0182	FT0182	46.7314	167.104	REF_Caprylic acid[M-H]-;6-Methyladenine;1-Methyladenine	3	167.1	167.109	45.85	47.728	28	2352;5470;9169;10800;15811;17346;19279;22494;24055;26027;28658;30391;32077;33692;35302;36986;38743;41832;43337;44605;46528;48220;49852;51620;53524;55362;57366;60277;67441;70505;74437;78799;84683;86906;95043;103822;120539;143313;147492;150568;153667;156701;159714;161941;164188;166861	77.03845;91.0529|135.584941615022;95.5909075647639	0.777778	0.117936	0.928353	0.199198	0.700714	-0.095485
FT0183	FT0183	454.155	196.896		NI	196.888	196.935	439.885	458.875	44	121;1073;2104;2965;3609;4579;5598;6470;7451;8200;8874;9722;10694;11612;12265;12644;13910;14623;15374;16148;16933;17618;18432;19270;20032;20602;21150;21686;22541;23344;24134;25102;26134;27036;28025;28676;29378;30468;30498;30522;30623;31315;32018;32182;44559;62866	78.95897;116.9282;178.8839|58703.6663990876;10892.9183896462;52468.8613658351	0.99375	0.331741	0.479201	0.416248	0.380648	0.0684135		FT0183	FT0183	438.872	169.058	REF_D,L-Glutamine[M+Na]+;REF_L-Glutamine[M-H]-;REF_D,L-Gluta	4	168.991	169.058	426.912	445.18	42	32;564;2353;4139;5471;7279;9171;10801;12702;14218;15812;17347;19280;20985;22495;24056;26029;27158;28659;30392;32078;33693;35303;36987;38744;40328;41833;43339;44606;46529;48221;49853;51621;53525;55363;57368;58794;60278;62892;64557;66231;66748;147493;150569;153668;156702	151.047|5030.72616696819	1	0.814123	0.0893098	0.861963	0.0645114	0.0159943
FT0184	FT0184	418.766	196.889		NI	196.889	196.889	418.766	418.766	1	30311;63519	96.95981;98.95645;99.92539;116.9283|79.7206740477641;32.3825678268683;551.928248691208;1115.48787108274	1							FT0184	FT0184	364.415	168.981	Fluorouracil;3-Sulfopyruvic acid	1	168.981	168.981	364.415	364.415	1	66749;67442;70506;72470;74438;76844;78800;80690;82793;84684;86907;89068;91237;93085;95044;97215;99383;101271;103823;106065;108091;110153;112257;114370;116416;118412;120540;122778;125005;127449;129340;131372;133432;135374;137205;139166;141030;143314;145521;147494;150570;153669;156703;159715;161942;164189		0	0.29119	0.535823	0.401624	0.396181	-0.0786994
FT0185	FT0185	241.297	197.031	Nitrofurazone;Glycyl-Serine;Serylglycine	1	197.031	197.032	232.46	248.216	7	4578;7452;8201;9723;25101;27037;29377;32394;33157;33789;34550;35528;36852;37605;40106;41555;42246;43755;45530;46434;47303;48146;48964;49861;50668;51438;52280;53281;55206;55984;56798;57610;58906;60386;61330;62867;64765;65707		0	1.90674e-09	8.71971	2.06252e-08	7.6856	1.00691		FT0185	FT0185	48.1835	169.085	2,6-Dimethoxy-4-methylphenol;4-Ipomeanol;1-Ipomeanol	1	169.085	169.086	47.0322	49.2044	31	565;2354;5472;7280;9170;10802;15813;17348;19281;22496;24057;26028;27159;28660;30393;32079;33694;35304;36988;38745;41834;43338;44607;46530;48222;49854;51622;53526;55364;57367;60279;67443;74439;84685;86908;95045;120541;143315;147495;150571;153670;156704;159716;161943;164190;166862	79.05418;81.06971;109.0644;111.0439;123.0799|2131.63655556579;4198.83808630803;3655.73415353285;921.91094609995;4231.10961270243	1	0.0303983	1.51715	0.0670682	1.17348	-0.377224
FT0186	FT0186	450.644	198.918	Pyrophosphate	1	198.917	198.918	449.352	451.551	11	122;1074;3610;4580;6471;9724;24135;25103;27038;28677;29379;33790;34551;36853;38292;39164;40107;41556;42247;43756;45531;46435;47304;48147;48965;49862;50669;51439;52281;53282;55207;55985;56799;58907;60387;64766;65708		0	3.38038e-05	4.47103	0.000144189	3.84107	0.72911		FT0186	FT0186	318.734	170.01	3-Sulfinylpyruvic acid;Cysteic acid;Cysteic Acid	1	170.005	170.012	317.016	322.359	27	566;2356;5473;7283;9173;10803;14220;15815;17349;19282;20987;24059;27160;28662;32081;35306;36990;38746;40330;46532;48224;49855;51623;53528;55366;60282;62893;67444;74440;84686;97216;101272;108092;112258;122779;125006;127450;141031;143316;147496;150572;153671;156705;161944;164191;166863	56.96502|4931.05721472032	1	0.287427	0.541473	0.397013	0.401196	0.0606455
FT0187	FT0187	417.131	199.071		NI	199.07	199.073	414.64	418.955	15	124;1077;2107;2967;3612;4582;5601;7453;8203;8877;11614;24138;25107;27039;29381;37606;40877;41557;43155;43757;44560;45532;46436;47305;48148;48966;49863;50670;51440;52282;53283;54266;55208;55986;56800;58908;60388;61331;62868;63520;63998;64410;64767;65709;66607;67085	88.04008|1730.25551806221	0.9	9.25708e-16	15.0335	3.12662e-14	13.5049	0.807543		FT0187	FT0187	344.788	170.011	3-Sulfinylpyruvic acid;3,5-Dimethyl-1,2,4-trithiolane;Methyl	1	170.011	170.012	343.218	347.604	22	2355;4141;7282;15816;17350;22497;24058;27161;28663;30394;32080;33696;35305;36989;38747;40329;41835;44608;46531;48223;58795;60281;67445;70507;76845;80691;82794;84687;86909;93086;95046;101273;125007;133433;135375;137206;139167;141032;147497;150573;153672;156706;159717;161945;164192;166864	56.96496|1096.86127583005	1	0.00547437	2.26167	0.0168151	1.7743	-0.338851
FT0188	FT0188	53.0248	199.17	REF_Lauric acid[M-H]-;Dodecanoic acid;Ethyl decanoate	3	199.005	199.171	48.6231	72.618	44	123;1076;2106;2966;3613;4581;5600;6473;7454;8202;8876;9726;10696;11613;12266;12646;13482;13911;14624;15375;16151;16934;17621;18434;19272;20033;20604;21151;21687;22543;23346;24137;25104;25106;26136;27040;28026;28678;29380;30313;30625;31316;32021;32184;63521;63999;64411	199.1696|4214.31309748884	0.909091	0.0311683	1.50629	0.0564941	1.248	-0.168215		FT0188	FT0188	410.862	170.031	1,4-Dithiane-2,5-diol;Dihydroasparagusic acid;Oxidized dithi	1	170.024	170.032	409.703	411.978	13	4140;5474;7281;9172;12703;14219;15814;20986;28661;33695;55365;60280;66232;67446;70508;72471;82795;91238;93087;97217;99384;101274;103824;108093;110154;114371;116417;118413;120542;122780;125008;127451;129341;131373;133434;135376;137207;141033;143317;147498;150574;153673;156707;159718;161946;166865		0	0.445561	0.351093	0.548866	0.260534	0.03885
FT0189	FT0189	122.274	199.098	cis-4-Decenedioic acid;cis-5-Decenedioic acid;5-Pentyltetrah	1	199.097	199.1	116.909	124.905	21	1075;2105;3611;4583;5599;6472;8875;9725;10695;12645;16150;17620;18433;19271;20603;22542;23345;24136;25105;26135;28027;32395;34552;38293;39165;42248;43156;44561;45533;46437;47306;48967;52283;54267;55209;59640;61332;62236;62869;63522;64000;64412;64768;65710;66608;67086	155.108|156.22377898398	1	0.0991105	1.00388	0.149797	0.824496	-0.284122		FT0189	FT0189	286.63	171.117	1,6,7-Trimethylnaphthalene;1,4,5-Trimethyl-naphtalene;Pentyl	1	171.116	171.117	283.75	289.154	38	568;2357;4142;5475;7284;9175;10804;12704;14221;15817;17351;19283;20988;22498;24060;26030;27163;28664;30395;32082;33697;35307;36991;38748;40331;41836;44609;46533;48225;49857;51624;53529;55368;57370;58796;60283;62894;64558;67447;125009;147499;153674;156708;166866	125.1112|98.2419512353999	1	0.150889	0.821342	0.241052	0.617889	-0.132788
FT0190	FT0190	237.839	200.056	7-Aminomethyl-7-carbaguanine;Glucosamine;Fructosamine	1	200.056	200.057	231.165	246.339	35	1078;2108;2968;3614;4584;5602;6474;7455;8204;8878;9728;10697;11615;12647;13912;14625;15376;16152;16935;17622;18435;19273;20034;20605;21688;22544;23347;24139;25108;26137;28028;28679;29383;30626;31317;32396;44562;54268;59641		0	5.43459e-08	7.26483	4.22265e-07	6.37441	0.389225		FT0190	FT0190	46.7063	171.102	1,4-Ipomeadiol;cis-3-Hexenyl pyruvate;FA 9:2+1O	1	171.101	171.112	45.5218	47.728	31	569;2358;5476;7285;9174;10805;15818;17352;19284;22499;24061;26031;27164;28665;30396;32083;33698;35308;36992;38749;41837;43340;44610;46534;48226;49856;51625;53530;55369;57369;60284;67448;74441;84688;86910;95047;120543;143318;147500;150575;153675;156709;159719;161947;164193;166867	111.0801|424.543928170662	1	0.0195021	1.70992	0.0476816	1.32165	-0.185207
FT0191	FT0191	312.538	200.024		NI	200.024	200.024	312.538	312.538	1	9727;32397;33158;33791;35529;36197;37607;38294;39166;40108;41558;42249;43758;45534;47307;48149;48968;49864;50671;55210;55987;57611;58282;58909;59642;61333;62237;64769;65711	70.02984;79.95731;80.96505;95.97584;152.0025;182.0136;200.0231|164.561445725169;3269.54298075826;845.893544833758;2192.40162962676;37.3655818077793;110.360277313643;6943.46618436824	1	0.0114947	1.9395	0.0240503	1.61888	0.61006		FT0191	FT0191	371.367	172.096	Hydroxytyrosol;Sylvopinol;4-Hydroxy-3-methoxybenzenemethanol	1	172.096	172.097	369.425	372.055	23	570;2359;4145;5477;7286;9176;10806;12705;14222;15819;17353;19285;20989;22500;49858;51626;53534;55370;57371;58797;60285;62895;64559;67449;99385;101275;106066;108094;110155;112259;114372;116418;118414;120544;122781;147501;150576;156710;164194;166868	112.0752|2434.40074102812	1	2.2103e-31	30.6555	4.17195e-28	27.3797	3.24931
FT0192	FT0192	53.0235	200.173		NI	200.047	200.174	48.927	53.4506	6	1079;9729;12648;20606;25109;29382;32398;33792;34553;35530;36198;36854;37608;38295;39167;40109;41559;42250;43157;44563;45535;46438;47308;48150;48969;49865;50672;51441;52284;54269;55211;55988;56801;57612;58910;59643;60389;61334;62870;63523;64001;64770;65712;66609;67087		0	0.0642437	1.19217	0.103528	0.984942	-0.159145		FT0192	FT0192	406.781	172.095	Hydroxytyrosol;Sylvopinol;4-Hydroxy-3-methoxybenzenemethanol	1	172.036	172.096	403.95	407.959	23	571;2360;4143;5478;7287;9177;10807;12706;14223;15820;17354;19286;20990;22502;49859;51627;53532;55371;57372;58798;60286;64560;66234;67450;99386;101276;103825;106067;108095;110156;112260;114373;116419;118415;120545;122782;125010;127452;129342;131374;147502;150577;153676;156711;159720;166869	112.0755|5405.45528323993	1	1.95558e-22	21.7087	2.63655e-20	19.579	1.31415
FT0193	FT0193	54.8712	201.149	3-Hydroxynonyl acetate;2-Hydroxyundecanoate;3-hydroxyundecan	1	201.147	201.149	52.1403	55.4355	3	7456;11616;32023;32399;33159;33793;34554;35531;36199;36855;37609;39168;40110;40878;41560;43158;43759;44564;45536;46439;47309;48151;48970;49866;50673;51442;52285;53284;54270;55212;55989;56802;57613;58283;58911;59644;60390;61335;62238;62871;63524;64002;64771;65713;67088	59.01428|81.9198713013272	1	0.0480866	1.31798	0.0817916	1.08729	-0.199891		FT0193	FT0193	456.884	172.066		NI	172.065	172.151	453.134	469.576	14	24063;26032;30398;32085;33700;35310;36994;38751;41839;44611;46536;48228;53533;62440;67451;70509;72472;74442;76846;78801;80692;82796;84689;86911;89069;91239;93088;95048;97218;103826;106068;120546;125011;133435;135377;139168;141034;143319;145522;159721;161948;166870	60.05673;77.02729|1569.63675242496;631.517778419752	1	5.81052e-07	6.23578	4.76842e-06	5.32163	-0.619169
FT0194	FT0194	87.0866	204.124	Panthenol;Phenformin;Isopentenyladenine	2	204.123	204.125	56.1952	89.628	43	125;126;1080;2109;2969;3615;4586;5603;6475;7457;8205;8206;8879;9730;10698;11617;12267;12649;13484;13914;14626;15377;16153;16936;17623;18436;19274;20035;20607;21153;21689;22545;23348;24141;25111;26138;27042;27043;28029;28680;29384;30627;31318;64003;66610;67089	71.05021;72.04518;204.1237|2380.0148261816;1062.03499815275;2157.00696306782	1	0.213461	0.670682	0.287685	0.541082	0.110308		FT0194	FT0194	423.023	172.036	5,6-Dihydroxyindole;(S)-4-Hydroxymandelonitrile;NAPQI	1	172.036	172.036	423.023	423.023	1	66235;80693;106069;108096;114374;116420;118416;120547;125012;129343;131375;147503;150578;153677;156712;159722		0	0.000849293	3.07094	0.00345035	2.46214	-0.473921
FT0195	FT0195	86.8821	205.127		NI	205.127	205.128	84.8085	88.9058	12	127;1081;3616;4587;6476;9731;24142;25112;26139;28681;30628;31319;33794;34555;36856;38296;39169;40111;41561;42251;43159;43760;44565;45537;46440;47310;48152;48971;49867;50674;51443;52286;53285;54271;55213;55990;56803;59645;60391;62239;66611;67090		0	0.0369374	1.43253	0.0650333	1.18686	0.237286		FT0195	FT0195	65.7713	172.096	Hydroxytyrosol;Sylvopinol;4-Hydroxy-3-methoxybenzenemethanol	1	172.096	172.166	36.1425	66.9527	33	572;2361;4144;5479;7288;9178;10808;14224;15821;17355;19287;22501;24062;27165;28666;30397;32084;33699;35309;36993;38750;40332;41838;41840;44612;46535;48227;49860;51628;53531;57373;60287;66236;67452;84690;95049;101277;125013;139169;143320;147504;150579;153678;156713;159723;161949;166871	154.0852;172.096;172.1689|326.029802403559;607.579924407403;736.575536915103	1	0.535949	0.270877	0.625707	0.203629	0.0523279
FT0196	FT0196	42.919	205.16	Carylophyllene Oxide;4-(1,1,3,3-Tetramethylbutyl)-phenol;del	1	205.152	205.163	41.7382	43.7511	5	8207;20036;28682;32024;32186;32400;33160;33795;34556;35532;36200;36857;37610;38297;40112;40879;41562;42252;43160;43761;44566;45538;46441;47311;48153;48972;49868;50675;51444;53286;54272;55214;55991;56804;57614;58284;58912;59646;60392;62240;62872;63525;64004;64413;64772;65714	205.1591|169.422197337973	1	0.723653	0.14047	0.77921	0.108346	-0.0498855		FT0196	FT0196	421.208	173.03		NI	173.026	173.031	420.606	422.072	3	573;49861;55372;67453;72473;74443;76847;78802;80694;82797;84691;86912;89070;91240;93089;95050;97219;99387;101278;103827;106070;108097;110157;112261;114375;116421;118417;120548;122783;125014;127453;129344;131376;135378;137208;141035;143321;145523;147505;150580;153679;156714;159724;161950;164195;166872	173.0287|106.304237493453	1	0.207845	0.68226	0.307571	0.512054	-0.0902817
FT0197	FT0197	378.771	206.005	2-(4-Methyl-5-thiazolyl)ethyl formate;p-Toluenesulfonamide;2	1	205.999	206.01	378.116	379.427	2	20037;28683;32401;33161;33796;34557;35533;36201;36858;37611;38298;39170;40113;40880;41563;42253;43762;44567;45539;46442;47312;48154;48973;49869;50676;51445;53287;54273;55215;55992;56805;57615;58285;58913;59647;60393;62241;64773;65715;66612	79.95719;124.0063|348.602920639229;356.55735498766	1	0.110651	0.956046	0.164682	0.783353	-0.137308		FT0197	FT0197	446.309	173.085	DCA_156.0575_17.7	0	173.02	173.15	444.264	456.646	4	30399;48229;62441;62628;82798;91241;139170	55.02898;72.08069;80.97384;97.07569;98.9836;114.102|145.086905229867;304.764343345481;267.026419587758;134.159062910476;341.016390255944;105.958218057017	1	0.31802	0.497545	0.4283	0.368252	-0.137559
FT0198	FT0198	50.9722	207.017	Hydantoin-5-propionic acid;L-alpha-Amino-5-oxo-2(5H)-isoxazo	1	207.011	207.101	46.4197	59.2142	13	128;2970;8880;11618;12650;13485;14627;16154;18437;20038;21154;30319;32025;33162;33797;35534;36202;36859;37612;38299;39171;40881;41564;43161;45540;47313;48974;49870;51446;53288;55216;55993;56806;57616;58286;58914;59648;60394;61336;62242;63526;64005;64414;64774;65716;67091	143.0499;207.0122|283.862591149293;314.526129715553	0.714286	0.0218175	1.66119	0.0416951	1.37991	-0.168146		FT0198	FT0198	371.362	173.099	S-(3-Methyl-2-butenyl) 2-methylpropanethioate;Allyl thiohexa	1	173.098	173.099	370.852	371.873	2	55373;60288;67454;70510;72474;74444;76848;78803;80695;82799;84692;86913;89071;91242;93090;95051;97220;99388;101279;103828;106071;108098;110158;112262;114376;116422;118418;120549;122784;125015;127454;129345;131377;133436;135379;137209;141036;143322;147506;150581;153680;156715;159725;161951;164196;166873		0	1.47179e-06	5.83215	1.15506e-05	4.93739	0.461032
FT0199	FT0199	366.708	209.065	Sedoheptulose;L-Galacto-2-heptulose;D-altro-D-manno-Heptose	1	209.062	209.067	363.437	368.335	15	129;1082;2110;4588;6478;7458;8881;9733;10699;11619;24143;25113;26141;27044;28684;34558;35535;36860;39172;43763;45541;46443;49871;50677;51447;55217;56807;60395;62243;62873;63527;64775;65717;66613	59.01402|71.03211219729	1	6.06666e-18	17.2171	3.58583e-16	15.4454	2.78634		FT0199	FT0199	337.369	173.071	3-Acetyl-2,7-naphthyridine;4-Hydroxy-1H-indole-3-acetonitril	1	173.071	173.071	337.369	337.369	1	66237;99389	117.057;118.0635;128.0507;145.0509;146.0609;155.0598;172.0622;173.0704|31.877639136394;48.1743411765713;32.3883268535667;43.5962339444814;32.5562759134868;53.1119465687937;85.394620469684;36.5464594724472	1	0.257619	0.589022	0.364647	0.438128	-0.0188144
FT0200	FT0200	417.19	209.013	2,4-Toluene diisocyanate;1-(Methylsulfinyl)propyl 1-propenyl	1	209.004	209.035	415.612	420.104	6	1083;12652;13915;20039;30320;32187;32402;33798;34559;35536;36203;36861;37613;38300;39173;40114;40882;41565;42254;43162;44568;46444;47314;48155;48975;49872;50678;51448;53289;54274;55218;55994;56808;57617;58287;58915;59649;60396;61337;62244;63528;64006;64415;64776;65718;66614	59.01397;127.0512|86.2311250117848;217.463147312154	0.75	5.13318e-05	4.28961	0.000208733	3.68041	-0.326787		FT0200	FT0200	280.85	174.185	Decanal;(E)-3-decen-1-ol;2-Decanone	2	174.184	174.185	276.956	283.918	15	574;2362;9179;14225;15822;17356;24064;26033;30400;32086;35311;36995;40333;44613;49862;67455;74445;76849;78804;82800;84693;93091;95052;97221;103829;106072;112263;118419;122785;125016;129346;131378;135380;137210;139171;141037;143323;145524;147507;150582;153681;156716;159726;161952;164197;166874	57.07019;174.1852|585.556454135959;618.66004108789	1	0.336287	0.47329	0.446686	0.349998	-0.257423
FT0201	FT0201	39.7597	209.088	2-Ethyl-1-hexanol sulfate;N-Methyltryptamine;2-Butyl-1H-benz	1	209.085	209.102	38.5168	41.0022	20	2971;3617;4589;5604;6479;8208;8882;9732;10700;12651;13486;13916;17624;18438;19275;25114;27045;29385;30630;31321;32403;33163;33799;38301;42255;43163;46445;47315;48156;48976;52287;53290;54275;55219;55995;56809;57618;58916;60397;61338;62874;63529;64007;64416;66615;67092	79.95753;95.95206;96.96003;209.0846|22477.7191743347;5808.36562982039;127599.916893209;85444.8473638416	1	0.594024	0.226196	0.665612	0.176779	0.0920775		FT0201	FT0201	413.241	176.04	Benzenesulfonic acid	1	176.04	176.041	411.659	414.708	40	33;575;2363;4146;5480;7289;9180;10809;12707;14226;15823;17357;19288;20991;22503;24065;26034;27166;28667;30401;32087;33701;35312;36996;38752;40334;41841;43341;44614;46537;48230;49863;51629;53535;55374;57374;58799;60289;62896;64561;147508;150583;156717;164198;166875	86.9928;134.0186;143.0064;158.0298;176.0402|4182.53634480326;20789.5271301093;1992.42623538373;2985.60913304287;3744.8102000488	1	0.495351	0.305087	0.592243	0.2275	-0.0350689
FT0202	FT0202	46.2507	210.039	1-Isothiocyanato-6-(methylthio)hexane;Pyrrolidino-[1,2E]-4H-	1	209.99	210.088	39.7531	52.7483	2	130;29386;33164;33800;34560;39174;40883;41566;43764;58917;62875;67093	80.96517;128.0185;133.9919;209.9911|789.964533465071;42.8639444566556;78.1224608101056;238.297401528396	1	0.0230361	1.63759	0.0434718	1.36179	0.753553		FT0202	FT0202	428.616	176.056	N-Acetyl-L-aspartic acid;N-Acetylaspartic acid;Berteroin	4	176.055	176.059	427.178	430.901	36	576;2365;4148;5482;7291;9182;10810;12708;14227;15825;17358;20992;22504;24067;26036;27167;30403;32089;33702;35313;36998;38753;40335;41842;44615;46538;48231;49865;51631;53537;55375;57375;58800;60290;62897;64562;67456;93092;106073;125017;147509;150584;153682;156718;164199;166876	53.00256;60.04466;70.0289;71.01291;74.02378;88.0394;98.02334;99.00727;116.0338;130.0495;134.0444;158.0445|2151.13906982097;6652.61762392862;63293.2238741704;1775.50999098468;151354.117076569;130793.047630322;2261.60763547524;9451.13706309217;24831.0027707243;1876.34228346656;36257.3663816436;879.721100980187	1	0.284424	0.546033	0.39373	0.404801	-0.0424694
FT0203	FT0203	101.034	210.007	6-Ethoxy-2-mercaptobenzothiazole	1	210.007	210.007	101.034	101.034	1	28030;32404;33165;33801;34561;35537;36204;36862;37614;38302;39175;40115;40884;41567;42256;43765;44569;45542;46446;47316;48157;48977;49873;50679;51449;52288;53291;54276;55220;55996;56810;57619;58288;58918;59650;61339;62245;62876;64777;65719		0	0.000426992	3.36958	0.00139109	2.85665	-0.453457		FT0203	FT0203	360.749	176.12	Debrisoquine;1-Benzylimidazole	1	176.112	176.13	357.764	364.256	26	577;2364;4147;5481;7290;9181;10811;12709;14228;15824;17359;19289;20993;22505;26035;27168;32090;38755;40336;41843;48232;49864;51630;53536;55376;57376;67457;99390;106074;108099;112264;114377;116423;125018;127455;129347;143324;145525;147510;150585;153683;156719;159727;161953;164200;166877	57.04486;58.06534;59.07341;83.05863;85.03965;98.07738;111.0807;117.0657;118.086;129.1042|3518.23647186356;3655.30010767917;1488.47311529383;6225.4081364063;23458.3007124542;1225.87892779024;9312.56260258839;2774.23883060048;8281.75082851275;16449.2143437871	1	0.435348	0.361163	0.541317	0.266548	0.0508777
FT0204	FT0204	25.776	209.95	2,6-Dichlorobenzamide	1	209.95	209.95	25.776	25.776	1	28685;32405;33802;40116;41568;43164;46447;47317;51450;56811;63530;64008;66616;67094		0	0.765605	0.115995	0.812228	0.0903218	-0.0482924		FT0204	FT0204	455.203	176.102	REF_Citruline[M+H]+;REF_Citruline[M-H]-;REF_Citruline	4	176.102	176.102	455.203	455.203	1	66243;67458;72475;76850;78805;89072;95053;97222;99391;101280;103830;106075;108100;110159;112265;114378;116424;118420;122786;125019;127456;129348;131379;137211;143325;147511;150586;153684;156720;159728;161954;166878	68.04925;70.06527;113.0705;114.055;159.0753|30.0921478575674;2385.57566134038;240.644818964041;35.0624730710621;142.80495074193	1	0.000512211	3.29055	0.00220945	2.65572	-0.485884
FT0205	FT0205	454.519	211.001	D-Glucurono-6,3-lactone;1,2,3-Propanetricarboxylic acid;l-as	1	210.999	211.002	453.45	455.504	10	131;3618;4590;6480;7459;8209;9734;10701;25115;29387;33166;33803;34562;36863;40117;42257;43766;44570;45543;46448;47318;48158;48978;49874;50680;51451;52289;53292;54277;55221;55997;56812;57620;58919;59651;60398;61340;64778;65720;67095	68.99603;78.9593|672.947773367946;153.417830762633	1	8.4763e-11	10.0718	1.287e-09	8.89042	0.638763		FT0205	FT0205	67.7057	176.091	Isopropylmaleate;xi-2,3-Dihydro-3,5-dihydroxy-6-methyl-4H-py	1	176.091	176.11	66.6607	71.5679	13	24066;30402;32088;33703;35314;36997;38754;41844;44616;48233;62898;64563;66244;67459;70511;72476;74446;76851;78806;80696;82801;84694;86914;89073;91243;93093;95054;97223;101281;103831;106076;120550;125020;129349;133437;135381;137212;139172;141038;143326;145526;147512;150587;153685;156721;166879	56.04978;57.03392;104.0699;148.0961|653.880480009974;366.19447674995;178.770611454759;891.962052245019	1	9.11763e-09	8.04012	9.75044e-08	7.01098	-0.966538
FT0206	FT0206	46.2371	211.08	S-2,5-Dimethyl-3-furanyl 3-methylbutanethioate;N(omega)-Hydr	1	211.063	211.113	39.7531	46.9491	16	2111;8210;9735;12653;13917;16155;16937;17625;18439;20040;22546;23349;26142;29388;30631;31322;32406;33167;34563;35538;36205;36864;37615;38303;40118;41569;42258;43165;44571;46449;47319;51452;53293;54278;55222;57621;58289;59652;60399;61341;62877;63531;64009;64417;66617;67096	62.96396;94.93583;169.0089;211.056|338.687583596656;13310.0480424907;1720.85130958966;2788.64678517862	0.8125	0.0122756	1.91096	0.0253634	1.59579	-0.167743		FT0206	FT0206	385.73	176.874		NI	176.874	176.875	381.471	387.479	40	34;578;2366;4149;5483;7292;9183;10812;12710;14229;15826;17360;19290;20994;22506;24068;26037;27169;28668;30404;32091;33704;35315;36999;38756;40337;41845;43342;44617;46539;48234;49866;51632;53538;55377;57377;58801;60291;62899;64564;166880		0	0.390019	0.408915	0.497561	0.303154	-0.0553891
FT0207	FT0207	413.882	212.066	4-Hydroxycitrulline	1	212.065	212.066	412.218	414.807	39	132;1084;2112;2972;3619;4591;5605;6481;7460;8211;8883;9737;10702;11620;12654;13489;13918;14628;15378;16156;16938;17626;18440;19276;20041;20608;21155;21690;22547;23350;24144;25116;26143;27047;28031;28686;29389;30632;31323;43166;62878;63532;64010;64418;66618;67097	59.01407;88.04045;112.0514;130.0619;170.0431|4712.98926965237;658452.317416408;7216.2678252901;40786.9478828041;1580.74419315137	1	0.406178	0.391284	0.487472	0.31205	-0.0616792		FT0207	FT0207	412.618	177.042	2-Ethoxy-3-methylpyrazine;3-Ethyl-2-methoxypyrazine;2-Ethoxy	1	177.042	177.042	412.269	413.458	7	7293;10813;35316;38757;48235;58802;60292;67460;70512;72477;74447;76852;80697;84695;86915;89074;91244;93094;95055;97224;99392;101282;103832;106077;108101;110160;112266;116425;120551;122787;125021;127457;129350;133438;135382;137213;139173;141039;147513;150588;153686;156722;159729;161955;164201;166881		0	0.483	0.316053	0.583055	0.23429	-0.0385446
FT0208	FT0208	352.584	212.023		NI	212.023	212.023	352.584	352.584	1	27046;32407;33168;33804;34564;35539;36206;36865;37616;38304;39176;40119;40885;41570;42259;43767;45544;46450;47320;48159;48979;49875;50681;51453;52290;53294;55223;55998;56813;57622;58290;58920;60400;61342;62246;64779;65721;67098	79.95715;124.0064;212.0222|140.771115015185;281.714498496287;31.6675494957948	1	5.64865e-12	11.2481	1.03872e-10	9.9835	1.5032		FT0208	FT0208	74.0518	177.11		NI	177.058	177.112	43.368	82.0301	32	579;2367;4150;5484;7294;9184;12711;17361;20995;22507;24069;26038;27170;28669;30405;32092;33705;35317;37000;38758;40338;41846;44618;46540;48236;48237;49867;51633;51634;53539;57378;66246;67461;82802;86916;89075;93095;125022;139174;143327;145527;147514;150589;153687;156723;159730;161956;166882	65.03883;93.03337;121.0279;149.0226;177.0638|260.019641890749;108.398632658445;122.555910698287;1075.783431529;166.158567251745	1	0.0483254	1.31582	0.0962175	1.01675	-0.204175
FT0209	FT0209	416.03	213.076	NCGC00381444-01!5-(hydroxymethyl)-6-(1-hydroxypropyl)-4-meth	1	213.068	213.082	412.436	423.111	20	134;1085;2113;3620;4592;8212;8884;10703;11621;13919;15379;16939;18441;21692;23351;25117;27048;28032;29390;30633;34565;36866;37617;38305;40886;43768;44572;46451;48160;49876;51454;52291;53295;54279;55999;57623;58921;61343;64011;64419;65722;66619	88.04031;102.0558|4838.54454267289;1642.2762728777	1	0.0763389	1.11725	0.120325	0.919645	0.156721		FT0209	FT0209	76.5709	178.07	Oxoadipic acid;2-Methyl-4-oxopentanedioic acid;1-Isothiocyan	1	178.07	178.107	65.8363	78.8304	31	580;2368;5485;7295;9185;10814;14230;15827;17362;19291;20996;22508;24070;30406;32093;33706;35318;37001;38759;44619;46541;48238;49868;51635;53540;55378;57379;58803;60293;62900;64565;67462;74448;84696;101283;103833;106078;120552;122788;147515;166883	100.0391;148.1119;162.1275;178.159|4547.66041454121;771.28747602128;2109.56772860653;2429.30141829871	0.982456	0.00611043	2.21393	0.0184979	1.73288	0.763947
FT0210	FT0210	51.8837	213.159	1-Acetyl-2-methylcyclopentene	1	212.999	213.186	34.3506	80.1163	28	133;135;1086;2973;4593;7461;8213;8885;9738;10704;11622;12268;13920;20042;21156;21691;22548;22549;24145;26144;26145;28033;28687;29391;30471;30500;32027;32188;33805;35540;36867;37618;43769;44573;46452;47321;48161;48980;49877;50682;51455;53296;56814;58291;59653;62879;64420;64780;65723	213.0554;213.1498|424.86984445415;689.728265691836	0.73913	0.0052831	2.27711	0.0120934	1.91745	-0.266999		FT0210	FT0210	40.0941	178.091		NI	178.091	178.091	40.0941	40.0941	1	66248;67463;70513;72478;74449;76853;78807;80698;82803;84697;86917;89076;91245;93096;95056;97225;99393;101284;103834;106079;108102;110161;112267;114379;116426;118421;120553;122789;125023;127458;129351;131380;133439;135383;137214;139175;141040;143328;145528;147516;150590;153688;156724;159731;161957;166884	56.04968;61.01066;87.02635;104.0528;161.0614|950.822991709408;1190.80704331147;41.6221959320552;238.148437316155;48.0760298895063	1	0.184783	0.733339	0.281499	0.550523	-0.124239
FT0211	FT0211	441.656	214.049	Glucosamine;Fructosamine;beta-D-Glucosamine	1	214.048	214.049	440.088	442.637	38	137;1087;2114;2974;3621;4594;5606;6482;7462;8214;8886;9739;10705;11623;12655;13490;13921;14629;15380;16157;16940;17627;18442;19277;20043;20609;21157;21693;22550;23352;24146;25118;26146;27049;28688;29392;30634;31324;60401	78.95914;140.0116;152.9954;214.0486|162753.957581668;64757.2223615507;18980.2524798941;35002.6210679747	1	4.03426e-16	15.3942	1.48371e-14	13.8287	-0.602201		FT0211	FT0211	385.847	178.873		NI	178.872	178.876	382.899	387.486	32	2369;4152;5486;7296;9186;12712;14231;15828;17363;19292;20997;24071;26039;27171;28670;30407;32094;33707;38760;40339;41847;43343;44620;46542;49869;51636;53541;55379;57380;60294;62901;64566;67464;70514;82804;97226;114380;116427;131381;143329;147517;166885		0	0.289699	0.538054	0.399858	0.398094	-0.0684367
FT0212	FT0212	392.525	214.083	(R)-N-Methylsalsolinol;(S)-N-Methylsalsolinol;(-)-Salsoline	1	214.081	214.083	392.335	394.237	4	12656;17628;18443;19278;32408;33169;33806;34566;35541;36207;36868;37619;38306;39177;40120;42260;45545;46453;47322;48162;48981;52292;53297;55224;56000;56815;57624;58292;58922;59654;60402;61344;64781;65724;66620	140.0829|479.935616945858	1	1.70692e-06	5.76779	9.94703e-06	5.00231	-1.43879		FT0212	FT0212	428.563	179.031	Ascladiol;2,3-Methyleneglutaric acid;4-methoxybenzene-1,2,3-	1	179.031	179.031	428.563	428.563	1	66750;67465;70515;72479;74450;76854;78808;80699;82805;84698;86918;89077;91246;93097;95057;97227;99394;101285;103835;106080;108103;110162;112268;114381;116428;118422;120554;122790;125024;127459;129352;131382;133440;135384;137215;139176;141041;143330;145529;147518;150591;153689;156725;159732;161958;164202		0	0.480588	0.318227	0.582227	0.234908	-0.0610034
FT0213	FT0213	451.398	216.926		NI	216.854	216.928	449.352	452.668	20	138;1088;2116;3622;4595;5607;6483;7463;8888;9740;10706;11624;12658;24147;25119;26147;27050;28689;29393;30472;34567;39178;45546;46454;47323;48163;48982;49878;50683;51456;52293;54280;55225;56001;56816;60403;64421;64782;65725	59.01419;96.95973;99.92573;116.9285;199.8508;216.854|80.0878625173304;613.584631045666;692.187632914623;950.560134923466;1868.93550135563;69.4258893783228	1	7.68551e-07	6.11433	4.91101e-06	5.30883	0.677757		FT0213	FT0213	46.7683	179.106	Phenylmethyl 2-methylpropanoate;Phenylmethyl butanoate;3-Phe	1	179.105	179.107	45.5218	47.728	31	581;2370;5487;7297;9187;10815;15829;17364;19293;22509;24072;26040;27172;28671;30408;32095;33708;35319;37002;38761;41848;43344;44621;46543;48239;49870;51637;53542;55380;57381;60295;67466;74451;84699;86919;95058;120555;143331;147519;150592;153690;156726;159733;161959;164203;166886	121.1016;135.0802;137.0955;179.1053|522.486090631477;485.453629331595;1499.12328167425;631.374392665971	1	0.0478206	1.32038	0.0952627	1.02108	-0.223288
FT0214	FT0214	376.164	217.081	Glutamylalanine;gamma-Glutamylalanine;Alanyl-Glutamic acid	1	217.081	217.081	376.158	376.17	2	8215;27051;32409;33170;33807;34568;35542;36208;36869;37620;38307;40121;40887;41571;42261;43770;45547;46455;47324;48164;48983;49879;50684;51457;54281;55226;56002;56817;57625;58293;58923;60404;61345;62247;64783;65726	59.01399;156.9814|506.60319429946;103.897385769844	1	0.0012496	2.90323	0.00355395	2.44929	0.390964		FT0214	FT0214	366.135	180.977		NI	180.977	180.978	362.64	382.312	38	35;583;2371;4153;5488;9188;10817;12713;14232;17365;19295;20998;22510;24073;26041;28672;30409;32096;33709;35320;37003;38762;40340;41850;43345;44622;46544;48240;53543;57382;58804;61975;62235;62442;62629;62902;64567;66751;78809;89078;103836;133441;135385;139177;145530;164204	54.98571;98.97511|16224.0502529966;36761.25178285	1	0.150424	0.822682	0.240615	0.618677	-0.143891
FT0215	FT0215	357.609	218.103	REF_Pantothenic acid[M-H]-;Pantothenic acid (Not validated);	4	218.078	218.104	354.012	360.24	37	139;1090;2117;2977;3623;4596;5609;6484;7464;8216;8889;9741;10707;11625;12659;13922;14630;15381;16158;16941;17629;18444;19279;20044;21694;22551;23353;24148;25120;26148;27052;28036;28690;29394;30636;31326;32189;44574;53298;54282	59.01408;71.05025;88.04015;146.0817|4694.71718815953;4990.31351341613;4380.85687352514;6884.45825599943	1	0.71642	0.144833	0.773712	0.111421	-0.0288084		FT0215	FT0215	46.6238	181.121	2,2,7,7-Tetramethyl-1,6-dioxaspiro[4.4]nona-3,8-diene;Jasmol	1	180.978	181.122	45.4224	48.8582	32	584;2372;5489;7299;9189;10818;15830;17366;19294;22511;24074;26042;27173;28673;30410;32097;33710;35321;37004;38763;41849;43346;44623;46545;48241;49871;51638;53544;55382;57383;60296;62630;67467;74452;84700;86920;95059;120556;143332;147520;150593;153691;159734;161960;164205;166887	54.9858;67.05424;77.03843;98.97518;105.0698;121.1014;123.08|4145.48606010268;315.261577661248;536.984745322277;13259.8576748121;432.09760403867;647.240691292986;21608.3412932581	1	0.0180579	1.74333	0.0449069	1.34769	-0.287545
FT0216	FT0216	51.5301	221.154	REF_Lauric acid[M-H]-;3-(8-hydroxyoctyl)phenol;Isokobusone	3	221.151	221.155	50.075	52.8512	24	1091;2118;2978;3624;4597;5610;8217;8890;9742;11626;12660;16159;17630;18445;19280;20045;21695;22552;23354;24149;25121;26149;28691;29395;32410;37621;38308;41572;43167;44575;45548;46456;47325;48984;53299;54283;59655;60405;62880;63533;64784;65727;66621;67099	221.1549|107.251182590731	1	0.229645	0.638944	0.305288	0.51529	-0.0884957		FT0216	FT0216	79.365	181.072	D-PSICOSE;D-PSICOSE;D-Glucose	2	181.072	181.072	79.365	79.365	1	17367;67468;74453;78810;82806;84701;86921;89079;95060;99395;103837;133442;137216;143333;147521;150594;159735;161961;164206;166888	54.98549;98.9749;181.0727|84.8962161439442;321.04084355903;40.7804782328753	1	0.0151639	1.81919	0.0388711	1.41037	0.418973
FT0217	FT0217	78.032	221.154	REF_Lauric acid[M-H]-;3-(8-hydroxyoctyl)phenol;Isokobusone	3	221.154	221.155	77.571	81.0512	13	1092;2119;3625;5611;9743;12661;13492;16160;17631;19281;22553;24150;25122;32411;34569;36209;37622;38309;39179;40122;41573;42262;43168;45549;46457;47326;48985;50685;52294;53300;54284;55227;56818;58924;59656;60406;61346;62248;62881;63534;64785;65728;66622;67100	221.1541|326.135977001768	0.875	0.166157	0.779481	0.232845	0.632933	-0.184163		FT0217	FT0217	231.141	182.011	2-(Methylthio)benzothiazole;Chloridazone-methyl-desphenyl	0	182.011	182.011	225.168	239.413	8	5490;7301;17368;19296;49872;53545;58805;62903;67469;70516;72480;74454;80700;82807;84702;86922;89080;95061;97228;99396;101286;103838;106081;108104;110163;112269;116429;118423;122791;127460;129353;131383;135386;139178;141042;145531;150595;153692;156727;161962;166889	54.98567;98.97508|234.296566515912;536.139526828865	1	9.93517e-12	11.0028	1.80314e-10	9.74397	1.81414
FT0218	FT0218	380.046	221.984		NI	221.984	221.987	377.407	381.733	34	140;1094;2120;2979;3626;4598;5612;6485;7465;8218;8891;9744;10708;11627;12662;13923;14631;15382;16161;17632;18446;19282;20046;21159;21696;22554;23355;24151;25123;26151;27053;28692;29396;30637;44576;48986;53301;60407;65729	79.95749;106.9805;124.0073|76606.3858881618;880.552872079124;136745.022412957	1	0.152232	0.817495	0.216075	0.665395	0.122808		FT0218	FT0218	304.907	182.047	2-Methyl-3-hydroxy-5-formylpyridine-4-carboxylate;2,4-Dihydr	1	182.046	182.047	303.989	305.316	7	7300;33711;41851;44624;46546;48242;49873;70517;72481;74455;76855;80701;82808;84703;86923;89081;91247;93098;95062;97229;99397;101287;103839;106082;108105;110164;114382;116430;118424;120557;125025;135387;137217;139179;141043;143334;145532;150596;153693;159736;161963;164207;166890	98.97504|355.798731910373	1	0.000312891	3.50461	0.00142653	2.84572	-0.799937
FT0219	FT0219	338.722	222.135	Neostigmine;N1-Acetylspermidine;N8-Acetylspermidine	1	222.133	222.135	336.226	342.352	33	141;1093;2121;2980;3627;4599;5613;6486;7466;8219;8892;9745;10709;11628;12663;13493;14632;15383;16162;17633;18447;19283;21160;21697;23356;24152;25124;26150;27054;28037;28693;29397;31327;45550;48987;52295;53302;56003;64786	58.83878;59.0145|3067.94019182263;1023305.58119052	1	9.48634e-19	18.0229	6.54162e-17	16.1843	0.681812		FT0219	FT0219	394.565	182.081	REF_Tyrosine [M+H]+;3-Hydroxyphenylalanine;3-(4-hydroxypheny	2	182.08	182.081	393.054	398.874	6	585;24075;28675;38764;60297;66252;67470;72482;74456;76856;78811;80702;82809;84704;86924;89082;91248;93099;95063;97230;101288;103840;108106;110165;112270;114383;116431;120558;122792;125026;127461;129354;131384;133443;135388;137218;139180;141044;143335;147522;150597;153694;156728;159737;161964;166891	91.05416|734.806022108226	1	0.493628	0.306601	0.590819	0.228545	0.0736177
FT0220	FT0220	417.084	223.02	Diphenylsulfoxide;Cysteinyl-Cysteine;Ethyl aconitate	1	223.02	223.021	415.132	419.205	41	142;1095;2122;2981;3628;4600;5614;6487;7467;8220;8893;9746;10710;11629;12269;12664;13494;13924;14633;15384;16163;16942;17634;18448;19284;20047;20612;21161;21698;22555;23357;24153;25125;26152;27055;28038;28694;29398;30638;31328;32190;63535;64012;64422;66623	58.83881;59.01456;141.0166|1360.53346344253;442559.445165512;57992.3265517246	1	0.000890635	3.0503	0.00267029	2.57344	-0.214818		FT0220	FT0220	47.8082	183.101	NCGC00385847-01!1-(4-methoxyphenyl)propane-1,2-diol;NCGC0038	2	183.101	183.102	46.7157	48.6897	31	586;2373;5491;7302;9190;10819;15831;17369;19297;22512;24076;26044;27175;28676;30411;32099;33712;35323;37005;38765;41852;43347;44625;46547;48243;49874;51639;53546;55385;57384;60298;67471;74457;84705;86925;95064;120559;143336;147523;150598;153695;156729;159738;161965;164208;166892	67.05447;95.08507;98.98376;123.08|1093.12737328826;1934.67057270755;615.17155160242;6462.1977822761	1	0.0145141	1.83821	0.0375021	1.42594	-0.266369
FT0221	FT0221	447.765	223.021	Cysteinyl-Cysteine;Diphenylsulfoxide;Ethyl aconitate	1	223.021	223.021	447.765	447.765	1	30322;48165		0	0.257619	0.589022	0.3344	0.475734	-0.0188144		FT0221	FT0221	79.3959	183.073	D-Alanyl-D-alanine;Alanyl-Alanine;4-Acetamido-2-aminobutanoi	1	183.073	183.073	79.3959	79.3959	1	66257;74458;76857;78812;80703;82810;86926;91249;99398;101289;114384;116432;118425;129355;131385;133444;139181;141045		0	0.664076	0.177782	0.73732	0.132344	-0.0611798
FT0222	FT0222	44.5691	223.029	(-)-3-Cyanomethyl-3-hydroxy-1H-indol-2(3H)-one;methyl quinox	1	223.025	223.032	42.9891	45.6777	14	2982;7468;8221;11630;12665;13925;16943;17635;20048;20613;24154;28695;32029;32191;32412;33171;33808;35543;36210;36870;37623;40123;40888;41574;43169;44577;46458;47327;48166;50686;51458;54285;55228;56004;56819;58294;58925;59657;60408;62249;62882;63536;64013;64423;64787;65730	223.0281|977.09751135304	0.888889	7.27407e-06	5.13822	3.73869e-05	4.42728	-0.343427		FT0222	FT0222	416.903	184.094	REF_L-Carnitine[M+H]+;REF_D,L-Carnitine[M+H]+;L-Carnitine	0	184.093	184.094	415.682	417.916	40	36;588;2375;4155;5493;7305;9192;10822;12715;14235;15833;17371;19299;21000;22514;24078;26046;27177;28678;30413;32101;33714;35325;37007;38767;40342;41854;43349;44627;46549;48245;49876;51641;53548;55387;57386;58807;60300;62905;64569;147524;150599;153696;156730;164209;166893	125.0207|3823.5867155189	1	0.281389	0.550693	0.390531	0.408345	-0.0504231
FT0223	FT0223	417.88	224.022		NI	224.017	224.024	415.132	419.681	38	143;1096;2123;2983;3629;4601;5615;6488;7469;8222;8894;9748;10711;11631;12666;13926;14634;15385;16164;16944;17636;18449;19285;20049;20614;21699;22556;23358;24155;25126;26153;27057;28039;28696;29399;30639;31329;32192;43170;44578;54286;63537;64014;64424;66624		0	0.133673	0.873957	0.193551	0.713205	-0.0634324		FT0223	FT0223	366.737	184.107		NI	184.107	184.107	366.737	366.737	1	66260;78813;80704;89083;93100;99399;101290;110166;112271;116433;122793;129356;137219;141046;143337;147525;156731	82.99708|48.9554669538308	1	0.609844	0.214781	0.691963	0.159917	-0.0867439
FT0224	FT0224	378.763	223.982	Lanthionine ketimine;2-aminophenol sulphate	1	223.982	223.983	377.407	380.119	2	144;27056;33172;33809;34570;35544;36211;36871;37624;38310;39180;40124;40889;41575;42263;43771;44579;45551;46459;47328;48167;48988;49880;50687;51459;52296;53303;54287;55229;56005;56820;57626;58295;58926;60409;61347;62250;64425;64788;65731	79.95674;81.95233;124.0068;126.0028|443.515523454766;254.548474772392;1005.14231858005;522.588022353168	1	0.0834053	1.07881	0.129005	0.889392	0.191946		FT0224	FT0224	508.507	184.073	Phosphocholine;REF_Butyrobetaine[M+H]+;3-Dehydroxycarnitine	4	184.072	184.074	505.058	510.191	40	37;587;2374;4154;5492;7304;9191;10821;12714;14234;15832;17370;19298;20999;22513;24077;26045;27176;28677;30412;32100;33713;35324;37006;38766;40341;41853;43348;44626;46548;48244;49875;51640;53547;55386;57385;58806;60299;62904;64568	56.04989;58.06536;59.07331;60.08104;62.9631;70.06503;71.07305;80.97353;86.09646;98.98428;104.1067;124.9996;148.0392;166.0624;184.0732|51480.6193045009;32926.2735361852;3301.53516625155;40610.4973245372;5515.93526745738;4838.89845398765;141128.523858378;101999.805126299;219253.913489332;290379.168515077;17243.5435576691;281791.533879915;1587.0081930252;22267.0965198979;82381.507927415	1	6.1633e-05	4.21019	0.00033622	3.47338	-0.255048
FT0225	FT0225	471.208	225.099	REF_L-Carnosine[M-H]-;Carnosine;CARNOSINE	4	225.098	225.1	469.407	473.579	39	145;1097;2124;2984;3630;4602;5616;6489;7470;8223;8895;9749;10712;11632;12667;13495;13928;14635;15386;16165;16945;17637;18450;19286;20050;20615;21162;21700;22558;23359;24156;25127;26155;27058;28041;28697;29400;30640;31330;43171;64015;66625	81.04572;93.04539;110.072;154.062|3195.09826554005;1453.32903907399;21096.1451918641;14905.7239191493	1	0.00696579	2.15703	0.015516	1.80922	-0.125708		FT0225	FT0225	439.316	185.03	REF_L-Glutamine[M-H]-;REF_D,L-Glutamine[M-H]-;REF_L-Glutamin	3	185.028	185.031	434.902	440.794	14	589;2376;7306;9193;10823;14236;15834;17372;21001;27178;49877;51642;55388;60301;67472;74459;76858;84706;93101;97231;99400;101291;106083;108107;110167;112272;114385;116434;118426;120560;122794;125027;127462;129357;131386;137220;141047;143338;156732;159739;161966;164210		0	0.000746305	3.12708	0.00308576	2.51064	0.235991
FT0226	FT0226	453.105	225.1	REF_L-Carnosine[M-H]-;Carnosine;CARNOSINE	4	225.1	225.1	453.105	453.105	1	32030	58.02992;67.03067;80.03802;81.04573;93.04552;108.0568;110.0722;127.0505;136.0518;137.0352;154.0623;163.0994;181.1089;225.0991|530.479136159832;90.5232853321266;608.314077318158;1267.27419796178;803.141986141039;87.221935129574;5707.88849747726;304.291627886766;83.9589023947525;721.726097812129;4270.97048203696;128.840200927586;100.078634575485;475.343149875853	1							FT0226	FT0226	507.132	185.076	Dibutyl sulfide;2-Ethyl-1-hexanethiol;Isoflurophate	1	185.076	185.076	506.356	508.906	10	24079;27179;28679;30414;32102;35326;37008;44628;46550;55389;67473;70518;72483;74460;76859;78814;80705;82811;84707;86927;89084;91250;93102;95065;97232;101292;112273;118427;120561;122795;125028;131387;133445;135389;137221;141048;143339;145533;147526;150600;153697;156733;159740;161967;164211		0	0.00145571	2.83693	0.00551738	2.25827	-0.317015
FT0227	FT0227	46.0757	225.078	Cytisine;3,4,5-Trimethoxyphenyl acetate;2,4,6-Trimethoxyphen	2	225.048	225.116	44.781	47.1474	19	2985;3631;8224;10713;12668;13927;16166;18451;19287;20051;20616;21163;22557;23360;26154;28040;29401;30641;31331;32413;33173;33810;36212;36872;37625;38311;40125;40890;42264;43172;44580;46460;47329;48989;49881;55230;57627;58296;59658;61348;62883;63538;64016;64426;66626;67101	59.01405;78.95874;94.93598;149.009;169.0085;225.0716|2319.75652138839;800.562128824407;12151.1408457971;665.584022777333;1106.58707587154;8195.30578570092	1	2.64312e-06	5.57788	1.5084e-05	4.82148	-0.284977		FT0227	FT0227	412.565	184.979	Enflurane;Isoflurane	1	184.979	184.979	410.716	414.415	2	53549;66754;67474;70519;72484;74461;76860;78815;80706;82812;84708;86928;89085;91251;93103;95066;97233;99401;101293;103841;106084;108108;110168;112274;114386;116435;118428;120562;122796;125029;127463;129358;131388;133446;135390;139182;141049;143340;145534;147527;150601;153698;156734;159741;161968;164212		0	5.15575e-05	4.28771	0.0002858	3.54394	0.275591
FT0228	FT0228	115.575	225.113	Allixin;3,4-Methylenesebacic acid;FA 12:3+2O	1	225.113	225.113	115.575	115.575	1	5617;32414;33174;33811;34571;35545;36213;37626;38312;39181;40126;40891;41576;42265;43173;43772;44581;45552;46461;47330;48168;48990;49882;50688;51460;52297;53304;54288;55231;56006;56821;57628;58297;58927;59659;60410;61349;62251;62884;63539;64017;64789;65732;67102		0	0.251861	0.598839	0.32925	0.482475	-0.22839		FT0228	FT0228	508.261	186.077	Carbachol;L-lysinium(1+);3-Hydroxymandelic acid	1	186.076	186.077	505.058	509.938	29	590;2377;5495;7308;9194;10825;12716;14237;17374;19301;21002;24080;27180;28680;30415;32103;33715;35327;37009;38768;40343;44629;46551;48246;49878;51644;55391;58809;60303;67475;74462;89086;97234;101294;122797;125030;137222;141050;147528;150602;153699;156735;159742;161969;164213;166894	127.0039|144.28263487651	1	0.000579702	3.2368	0.00246458	2.60826	-0.255595
FT0229	FT0229	380.181	226.013	Isosorbide Mononitrate;gamma-Carboxyglutamic acid;L-Glutamic	1	226.012	226.025	377.407	381.308	10	146;1098;3632;4603;8896;10714;17638;19288;24157;25128;33812;34572;36873;37627;38313;39182;40892;42266;43773;44582;45553;46462;47331;48169;48991;50689;52298;53305;54289;55232;56007;56822;58928;59660;60411;61350;62252;64790;65733	128.0351|7511.20603160824	1	0.0675022	1.17068	0.108462	0.964721	0.208386		FT0229	FT0229	452.294	186.075	3-Hydroxymandelic acid;p-Hydroxymandelic acid;3,4-Dihydroxym	1	186.015	186.076	450.207	454.63	13	591;5494;7307;10824;17373;19300;24081;35328;51643;55390;58808;60302;66755;67476;72485;74463;80707;84709;86929;89087;95067;97235;101295;103842;106085;108109;110169;112275;116436;118429;120563;122798;125031;127464;129359;131389;133447;137223;141051;147529;150603;153700;156736;159743;161970;164214	96.04402;138.0536;144.0664|125.538745780187;92.6469588997861;62.6463678554046	1	0.0037151	2.43003	0.0121709	1.91468	0.2825
FT0230	FT0230	299.627	226.084	Deoxycytidine;2'-Deoxycytidine;1-(2,3-Dihydro-1H-pyrrolizin-	4	226.084	226.084	299.627	299.627	1	32031	61.98855;66.03508;93.04579|107.378797134154;230.720802970929;516.208196844638	1							FT0230	FT0230	480.079	186.015	REF_Phosphphoenolpyruvat[M-H]-;REF_Phosphphoenolpyruvat[M+H]	3	186.015	186.015	480.079	480.079	1	66261;70520;72486;76861;78816;80708;84710;86930;89088;91252;101296;106086;108110;110170;114387;131390;133448;135391;137224;139183;143341;145535;153701;156737;159744;166895		0	0.00238373	2.62274	0.00837078	2.07723	0.482952
FT0231	FT0231	291.488	227.013	8-Hydroxy-7-methoxy-2H-1-benzopyran-2-one;7-hydroxy-3-(hydro	1	227.013	227.013	289.941	293.499	11	148;3634;4604;5618;6490;8897;24158;25129;27060;28698;29403;33175;33813;34573;38314;39183;40893;41577;42267;43774;45554;46463;47332;48170;48992;49883;50690;51461;52299;53306;55233;56008;56823;58929;60412;64791;65734	56.98072;57.97607;126.0016|308.318406846462;241.395711862121;644.175542276521	1	1.5198e-08	7.81821	1.34506e-07	6.87126	1.06779		FT0231	FT0231	417.344	186.995		NI	186.994	186.995	402.683	441.819	51	38;592;2378;4156;5496;7309;9195;10826;12718;14238;15835;17375;19302;21003;22515;24083;26047;27181;28681;30416;32104;33716;35329;37011;38769;40344;41855;43350;44630;46552;48247;49879;51645;53550;55392;57387;58810;60304;61976;61977;62236;62237;62443;62444;62631;62632;62906;64570;66262;66263;66756	104.992|2047.62504356206	1	0.0118905	1.9248	0.0318345	1.4971	-0.152871
FT0232	FT0232	50.2799	227.201	Myristic acid;2,6,10-Trimethylundecanoic acid;12-Methyltride	1	227.031	227.202	33.1616	53.166	52	147;150;1099;1101;2126;2986;3633;3636;4605;4607;5620;6492;7472;8226;8899;9751;10715;10717;11634;12270;12669;12671;13497;13929;14636;15387;16167;16168;16947;17640;18453;19289;20052;20617;21701;21703;22560;23362;24160;25130;25132;26156;26158;27059;28043;28700;29402;29405;30643;31333;32033;32193;54290;62885;63540;64018;64427	78.94082;110.913;184.9863;227.0332|478.589438662031;9898.23929584941;401.330426626583;880.757346742483	0.736842	0.00384432	2.41518	0.00899647	2.04593	-0.192731		FT0232	FT0232	48.2599	187.099	5-(2-Methylpropyl)tetrahydro-2-oxo-3-furancarboxylic acid;5-	1	187.096	187.101	47.4977	49.1629	18	5497;7310;9196;15836;17376;19303;22516;26048;28682;37012;41856;43351;44631;46553;48248;49880;51646;53551;67477;70521;72487;74464;82813;84711;86931;95068;99402;103843;108111;110171;112276;114388;118430;120564;139184;141052;143342;145536;147530;150604;153702;156738;159745;161971;164215;166896		0	0.0215786	1.66598	0.0516152	1.28722	-0.178474
FT0233	FT0233	137.809	227.067	Deoxyuridine;2-Deoxyuridine;3-Deoxyuridine	1	227.067	227.067	137.316	142.154	3	4608;6493;25133;32415;33176;33814;34574;35546;36874;38315;39184;40127;40894;41578;42268;43775;44583;45555;46464;47333;48171;48993;49884;50691;51462;52300;53307;54291;55234;56009;56824;57629;58930;59661;60413;61351;62253;64792;65735;66627		0	4.5904e-10	9.33815	5.98197e-09	8.22316	0.697572		FT0233	FT0233	153.814	187.107	REF_VitB6[M-H]-;Norepinephrine;Pyridoxine	1	187.107	187.107	153.814	153.814	1	66264;153703;156739;166897		0
FT0234	FT0234	425.295	227.102	Prolylhydroxyproline;Hydroxyprolyl-Proline;Tetraacetylethyle	1	227.087	227.103	423.606	426.507	35	149;1100;2125;2987;3635;4606;5619;6491;7471;8225;8898;9750;10716;11633;12670;13930;14637;16169;16946;17639;18452;19290;20053;21702;22559;23361;24159;25131;26157;27061;28042;28699;29404;30642;31332;43174;44584;47334;53308;54292;62886;63541;64019;64428;66628;67103	84.04521;102.056|3525.55259989052;146732.797481216	1	6.37544e-05	4.19549	0.000254092	3.59501	0.374004		FT0234	FT0234	132.163	187.107	REF_VitB6[M-H]-;REF_VitB6[M+H]+;Norepinephrine	1	187.107	187.107	132.163	132.163	1	66265;70522;84712;110172;120565;156740		0	0.718466	0.143594	0.782293	0.106631	0.0249968
FT0235	FT0235	141.22	228.16	N-Decanoylglycine;Icaridin	1	228.16	228.16	141.22	141.22	1	1102;32416;33815;34575;35547;36214;36875;37628;38316;39185;40128;40895;41579;42269;43175;43776;44585;45556;46465;47335;48172;49885;50692;51463;52301;53309;54293;55235;56010;56825;57630;58298;58931;59662;60414;61352;62254;63542;64020;64793;65736;66629;67104		0	0.93833	0.0276443	0.948069	0.0231602	0.0108356		FT0235	FT0235	417.514	187.999	Dihydro-4,6-dimethyl-4H-1,3,5-dithiazine	1	187.998	188.031	405.22	424.295	39	593;2379;4157;5498;7311;10827;12719;14239;17377;19304;21004;22517;24084;26049;27182;28683;30417;32105;33717;35330;37013;38770;40345;41857;44632;46554;48249;49881;51647;53552;55393;57388;58811;60305;62907;64571;66267;66268;66757;67478;80709;89089;125032;147531;150605;153704;156741		0	0.0103164	1.98647	0.0284058	1.54659	-0.146113
FT0236	FT0236	95.5161	228.051	6-Amino-9H-purine-9-propanoic acid;Dihydrolipoamide;4-(Nitro	1	228.051	228.052	94.7932	101.896	10	12672;14638;15388;16170;16948;17641;18454;21704;22561;23363;36215;40129;45557;51464;52302;54294;64794;65737	168.0304|1937.39210015081	1	1.0178e-10	9.99234	1.50399e-09	8.82276	-2.21168		FT0236	FT0236	363.181	188.073	2,5-Dimethyl-3-furanthiol acetate;S-(2-Furanylmethyl) propan	1	188.07	188.073	360.072	367.29	14	594;2380;7312;10828;14240;15837;17378;27183;51648;53553;55394;58812;60306;62908;67479;74465;76862;80710;84713;93104;95069;97236;99403;101297;106087;108112;110173;112277;114389;116437;118431;120566;122799;125033;127465;129360;131391;133449;141053;147532;150606;156742;161972;164216;166898	72.08046|84.3362467630719	1	9.12163e-11	10.0399	1.37188e-09	8.86268	1.04134
FT0237	FT0237	50.7356	228.203		NI	228.203	228.203	50.7356	50.7356	1	26159;32417;33177;33816;34576;35548;36216;36876;37629;38317;39186;40130;40896;41580;42270;43176;43777;44586;45558;46466;47336;48173;48994;49886;50693;51465;52303;53310;54295;55236;56011;56826;57631;58299;59663;60415;61353;62255;62887;63543;64021;64429;64795;65738;66630;67105		0	0.0177921	1.74977	0.0348472	1.45783	-0.178619		FT0237	FT0237	462.434	188.034	6-Methyladenine;1-Methyladenine;3-Methyladenine	1	188.034	188.034	462.434	462.434	1	66266;67480;70523;74466;76863;80711;82814;84714;86932;91253;93105;99404;103844;108113;110174;116438;122800;125034;129361;131392;137225;139185;141054;143343;145537;147533;150607;159746;161973		0	0.322121	0.49198	0.432282	0.364233	0.203378
FT0238	FT0238	454.151	229.012	REF_Xylulose5P[M-H]-;REF_Ribose5P[M-H]-;D-Ribulose 5-phospha	4	229.011	229.012	453.042	455.551	34	151;1103;2127;2988;3637;4609;5621;6494;7473;8227;8900;9752;10718;11635;12673;13931;14639;15389;16171;18455;19291;20054;21705;22562;23364;24161;25134;26160;27062;28044;28701;29406;30644;31334;44587;48995;49887;53311;54296;67106	78.95907;96.96027;96.96917;138.9793;211.0009;229.0049|86085.1493503982;2242.66772588057;4078.31976047016;3714.81685137054;4165.25366131775;1800.57789486364	1	9.13233e-10	9.03942	1.07957e-08	7.96675	0.625829		FT0238	FT0238	96.3708	188.091	Furaneol acetate;Herierin III;Herierin IV	1	188.091	188.128	86.858	99.5189	21	5499;7313;10829;22518;24085;27184;28684;30418;32106;33718;35331;37014;38771;40346;41858;44633;46555;48250;49882;51649;53554;67481;70524;72488;74467;80712;84715;86933;89090;91254;93106;95070;101298;125035;139186;141055;143344;145538;147534;150608;153705;156743;159747;161974;166899	140.0703|1878.79536004029	1	4.10747e-07	6.38643	3.39294e-06	5.46942	-1.14414
FT0239	FT0239	51.6639	229.181	3-[[5-Methyl-2-(1-methylethyl)cyclohexyl]oxy]-1,2-propanedio	1	229.173	229.182	48.1134	56.2421	44	152;1104;2128;2989;3638;4610;5622;6495;7474;8228;8901;9753;10719;11636;12271;12674;13498;13932;14640;15390;16172;16949;17642;18456;19292;20055;20618;21164;21706;22563;23365;24162;25135;26161;27063;28045;28702;29407;30323;30501;30645;31335;32035;32194;63544;64430	57.03476;155.1073;173.1178;229.181|3146.26606392708;12290.8873860451;3795.84108787467;497406.74312082	1	0.00262259	2.58127	0.00655648	2.18333	-0.317529		FT0239	FT0239	140.694	188.091	Furaneol acetate;Herierin III;Herierin IV	1	188.091	188.091	137.971	144.908	12	24086;28685;30419;32107;33719;35332;37015;38772;41859;44634;46556;48251;67482;70525;72489;74468;76864;78817;80713;82815;84716;86934;89091;91255;93107;95071;97237;101299;103845;120567;125036;133450;135392;137226;139187;141056;143345;145539;150609;153706;156744;159748;161975;166900	140.07|69.2437580462354	1	5.81123e-16	15.2357	2.19374e-14	13.6588	-1.88287
FT0240	FT0240	453.235	230.012	Paracetamol sulfate;Benzeneacetamide-4-O-sulphate	1	230.007	230.097	438.583	454.191	5	1105;2990;3639;7475;25136;32418;33817;36217;36877;37630;39187;40131;40897;41581;42271;43778;44588;45559;46467;47337;48174;48996;49888;50694;51466;52304;53312;55237;56012;56827;57632;58932;59664;60416;61354;62256;64796;65739;66631;67107	78.9591;88.04052;132.0295|201.232831833337;309.256074038894;734.536010080463	0.8	1.23896e-05	4.90694	5.99557e-05	4.22217	0.529339		FT0240	FT0240	345.589	189.006	alpha-Fluoro-beta-ureidopropionic acid	1	189.006	189.013	343.738	348.128	37	595;2381;4158;5500;7314;9198;10831;12720;14241;15838;17379;19305;21005;22519;24087;26050;27185;28686;30420;32108;33720;35333;37016;38773;40347;41860;44635;46557;48252;49883;51650;53555;55395;57389;58814;60307;62910;67483;125037;147535;150610;153707;156745;161976;164217;166901	98.97484|175.037514977603	1	0.00427945	2.36861	0.013679	1.86394	-0.191863
FT0241	FT0241	412.772	230.04	2-(2-(Chlorophenyl)amino)benzaldehyde;9H-Carbazole-3-carboxa	1	230.04	230.04	412.772	412.772	1	32036		0							FT0241	FT0241	319.04	189.007	alpha-Fluoro-beta-ureidopropionic acid	1	189.006	189.008	317.764	320.991	12	2382;4159;5501;12721;14242;21006;27186;46558;48253;53556;55396;62911;67484;70526;78818;80714;82816;89092;91256;93108;97238;99405;101300;106088;108114;110175;112278;114390;116439;118432;120568;122801;125038;127466;133451;135393;141057;143346;145540;147536;150611;153708;156746;161977;164218;166902	98.97494|627.845844606763	1	0.633827	0.198029	0.712536	0.147193	0.0340748
FT0242	FT0242	51.6639	230.184		NI	230.184	230.185	48.1134	52.6793	32	153;1107;2129;2991;3640;4611;5623;7476;8229;8902;9754;11637;12272;12675;13933;14641;15391;16173;16950;17643;18457;19293;20056;20619;21707;22564;23366;24163;25137;26162;29408;32037;37631;41582;44589;54297;59665;60417;61355;62888;63545;64022;64431;64797;65740;67108		0	0.00545237	2.26341	0.0124464	1.90495	-0.317729		FT0242	FT0242	361.579	189.133	Targinine;L-Targinine;Homo-L-arginine	2	189.133	189.133	361.579	361.579	1	66269;67485;70527;72490;74469;76865;78819;80715;82817;84717;86935;89093;91257;93109;95072;97239;99406;101301;103846;106089;108115;110176;112279;114391;116440;118433;120569;122802;125039;127467;129362;131393;133452;135394;137227;139188;141058;143347;145541;147537;150612;153709;156747;159749;161978;166903	70.06495|669.002212505786	1	0.181693	0.740661	0.277704	0.556418	0.0918652
FT0243	FT0243	498.308	231.135	Spermic acid 2;Isoleucyl-Threonine;Leucyl-Threonine	1	231.134	231.136	495.916	501.474	12	154;2992;4612;6496;8230;10720;11638;14642;18458;27064;28703;29409;33178;33818;35549;36878;38318;40132;40898;43779;45560;47338;48175;48997;49889;51467;52305;53313;54298;55238;56013;56828;57633;58300;58933;60418;64798;65741	159.1135|1467.59087878269	1	0.621823	0.206333	0.690682	0.160722	-0.0408379		FT0243	FT0243	601.787	189.159	NEPSILON,NEPSILON,NEPSILON-TRIMETHYLLYSINE;"NEPSILON,NEPSILO	4	189.159	189.159	598.901	603.441	15	596;2383;5502;7315;10832;14243;24088;28687;32109;37017;44636;46559;51651;55397;58815;67486;74470;80716;84718;89094;91258;93110;95073;97240;101302;103847;108116;112280;114392;118434;120570;122803;125040;131394;133453;137228;141059;145542;147538;150613;156748;159750;161979;164219;166904	56.0497;60.0811;84.08069;130.0857|601.989022105727;451.106362185997;8073.27946421491;372.776713687263	1	0.0670452	1.17363	0.126106	0.899263	0.146067
FT0244	FT0244	50.7666	231.186	Cyclotetradecane;(E)-7-Tetradecene;1-Tetradecene	1	231.183	231.187	49.5778	51.4184	7	2993;7477;11639;18459;20057;21708;29410;32419;33179;33819;35550;36218;36879;37632;39188;40133;40899;41583;43177;43780;44590;45561;46468;47339;48176;48998;49890;51468;53314;54299;56014;56829;57634;58301;58934;59666;60419;61356;62889;63546;64799;65742;66632;67109		0	0.000369246	3.43268	0.00122958	2.91024	-0.322404		FT0244	FT0244	371.375	190.107	cis-4-Octenedioic acid;trans-3-Octenedioic acid;3-Isopropeny	1	190.106	190.107	369.425	372.055	24	39;597;2384;4160;5503;7316;9199;10833;12722;14244;15839;17380;19306;21007;22520;49884;51652;53557;55398;57390;58816;60308;62912;64572;99407;101303;103848;106090;108117;110177;112281;114393;116441;118435;120571;122804;125041;127468;129363;131395;147539;150614;153710;156749;164220	55.01832;55.05433;82.06482;83.04887;94.06496;99.06772;100.0755;112.0755;126.0911;154.0857;172.0964|3064.54901066127;1475.62572641978;3600.65938046794;1325.72771945326;3715.38117648314;2685.16949367499;1179.35384887153;25018.6557511774;2424.03493451137;8782.88257012615;7331.8954905433	1	1.66359e-34	33.779	6.28004e-31	30.202	2.62789
FT0245	FT0245	66.3552	231.078	Nalidixic Acid;MMV1236379;2,6-Dimethoxy-4-propylphenol	1	231.078	231.078	66.3552	66.3552	1	32038	58.03036;146.0246;159.0322;172.0394;231.0792|44.0371339214941;70.7889836080881;47.2442536202877;80.8853039292572;34.5535475605857	1							FT0245	FT0245	406.963	190.107	cis-4-Octenedioic acid;trans-3-Octenedioic acid;3-Isopropeny	1	190.106	190.107	405.772	408.102	21	598;2385;5504;7317;9200;10835;12724;14245;15840;17381;19307;21008;22521;49885;51653;53558;55399;57391;58817;60309;64574;67487;74471;99408;101304;103849;106091;108118;110178;112282;114394;116442;118436;120572;122805;125042;127469;129364;131396;147540;150615;153711;156750;159751;166905	112.0755;154.0861;172.0976|6011.54540055819;1158.00124739499;905.753218451893	0.960784	2.23602e-18	17.6505	1.29861e-16	15.8865	2.09527
FT0246	FT0246	252.047	232.999	3-Dechloroethylifosfamide;2-Dechloroethylifosfamide;Riluzole	1	232.998	233	249.042	255.318	31	155;1108;2130;2994;3641;4613;5624;6497;7478;8231;8903;9756;10721;11640;12677;14643;15392;16174;18460;20620;21709;22565;23367;24164;25138;26163;28046;28704;29411;30646;31336;44591;45562;48999;49891;51469;52306;54300;59667;64432;66633;67110	173.9853;189.0086;233.1544|1083.24824936999;453.124004753786;1171.71442659393	1	9.89316e-11	10.0047	1.47506e-09	8.83119	0.658005		FT0246	FT0246	312.15	190.107	cis-4-Octenedioic acid;trans-3-Octenedioic acid;3-Isopropeny	1	190.106	190.107	310.925	313.281	25	2386;5505;7318;10834;12723;15841;17382;24089;27187;28688;30421;32110;33721;35334;37018;38774;44637;46560;48254;49886;51654;55400;60310;62913;64573;70528;74472;80717;86936;93111;95074;97241;101305;120573;122806;125043;137229;141060;143348;147541;153712;156751	69.03337;87.04401;112.0753|601.230503589896;1140.92862931435;2261.21191085173	1	0.0161378	1.79216	0.0410387	1.38681	-0.456842
FT0247	FT0247	43.4514	233.154	Guanethidine;Valerenic acid;Epiacoronene	1	233.154	233.154	43.1032	43.6455	4	2995;11641;20058;27065;32420;33180;33820;35551;36219;36880;37633;38319;39189;40134;40900;41584;43178;43781;44592;45563;46469;47340;48177;49000;49892;50695;51470;53315;54301;55239;56015;56830;57635;58302;58935;60420;61357;62257;62890;63547;64023;64433;64800;65743;66634;67111		0	0.139496	0.855438	0.200231	0.698469	-0.134083		FT0247	FT0247	337.369	190.097	3-Acetyl-2,7-naphthyridine;4-Hydroxy-1H-indole-3-acetonitril	1	190.097	190.097	337.369	337.369	1	66270;67488;70529;72491;74473;76866;78820;80718;82818;84719;86937;89095;91259;93112;95075;97242;99409;101306;103850;106092;108119;112283;114395;116443;118437;120574;122807;125044;127470;129365;131397;133454;135395;137230;139189;141061;143349;145543;147542;150616;153713;156752;159752;161980;166906	65.03878;77.03906;90.04694;91.05398;92.04872;101.038;106.0648;116.0485;117.0566;118.0643;127.0407;128.0486;129.0571;131.0601;132.0676;133.0751;134.06;145.0517;145.0755;146.0593;154.0516;155.0601;156.0685;161.0698;171.0554;172.0626;173.0706|201.520117807734;160.213846837721;67.9006631100265;392.672144383389;154.935668661958;169.024556768076;184.23164023063;96.1276523757192;632.694213679146;1336.14…	1	0.108497	0.964581	0.186087	0.730284	-0.265972
FT0248	FT0248	328.289	235.039	Aspartyl-Cysteine;Cysteinyl-Aspartate;3,6-Dihydro-4-(4-methy	1	235.039	235.04	325.846	331.552	8	156;4614;8232;9757;24165;25139;27066;29412;33181;33821;34577;35552;36881;37634;38320;40135;41585;42272;43782;45564;49893;51471;55240;58936;60421;61358;64801;65744	79.95773;80.9657;235.0392|448.224243781391;330.658387917036;1407.57857151505	1	1.49826e-15	14.8244	4.67852e-14	13.3299	2.30675		FT0248	FT0248	123.969	191.022	N1-Methyl-2-pyridone-5-carboxamide;N1-Methyl-4-pyridone-3-ca	1	191.021	191.023	108.422	130.631	46	40;599;2387;4161;5506;7319;9201;10836;12725;14246;15842;17383;19308;21009;22522;24090;26051;27188;28689;30422;32111;33722;35335;37019;38775;40348;41861;43352;44638;46561;48255;49887;51655;53559;55401;57392;58818;60311;61978;62238;62447;62633;62914;64575;66273;66758	54.98572;56.96502;82.98036;98.97488;131.0012|2790.69597731803;9303.03653944004;6548.44901858394;7242.35875295229;2121.18233786279	1	1.21444e-07	6.91562	1.09155e-06	5.96196	0.301729
FT0249	FT0249	47.5671	236.099		NI	236.096	236.103	45.0116	52.5496	37	157;1109;2131;2996;3642;4615;5625;6498;7479;8233;8904;9758;11642;12273;12679;13499;13934;14644;15393;16176;16951;17644;18462;19295;20059;20621;21711;22566;23368;24166;25140;26164;27067;28047;28705;29413;31338;41586;54302;62891;63548;64024;64802;66635;67112	79.95741;126.1286;172.1339;236.096|17596.1745304133;853.607279745366;1676.30597328276;10824.1063454448	0.961538	0.342278	0.465621	0.428171	0.368383	0.0626968		FT0249	FT0249	436.16	191.04		NI	191.039	191.043	426.912	439.177	17	600;5507;10837;12726;14247;17384;27189;30423;32112;35336;38776;48256;49888;51656;55402;60312;66272;67489;72492;74474;78821;80719;89096;93113;95076;97243;99410;101307;106093;112284;116444;120575;122808;125045;127471;129366;137231;141062;143350;147543;150617;153714;156753;159753;161981;166907	84.04418;191.0405|183.676614921969;434.391187193586	1	0.967753	0.0142356	0.976287	0.0104224	-0.00330463
FT0250	FT0250	78.6347	236.105	Capryloylglycine;Valproylglycine;N-(5-Methyl-3-oxohexyl)alan	1	236.105	236.106	77.571	80.9306	16	1110;2132;3643;4616;5626;9759;12680;16177;17645;19296;20622;22567;23369;24167;25141;26165;32421;34578;37635;38321;39190;40136;41587;42273;43179;44593;45565;46470;47341;49001;50696;52307;54303;55241;59668;60422;61359;62258;64803;65745;66636;67113	80.965;177.0915|140.266811668193;97.7481240639747	1	0.186692	0.728874	0.257051	0.589981	-0.182778		FT0250	FT0250	371.362	191.11	(+/-)-Isobutyl 3-methylthiobutyrate;3-Mercaptoheptyl acetate	1	191.11	191.11	370.852	371.873	2	55403;60313;67490;70530;72493;74475;76867;78822;80720;82819;84720;86938;89097;91260;93114;95077;97244;101308;103851;108120;110179;114396;116445;118438;120576;122809;129367;133455;135396;137232;141063;143351;147544;150618;153715;156754;159754;161982		0	1.82554e-23	22.7386	3.82856e-21	20.417	2.91147
FT0251	FT0251	451.351	236.902		NI	236.902	236.907	449.352	452.309	27	158;2133;3644;4617;5627;6499;7480;8234;8905;9760;10722;11643;12681;14645;17646;18463;21712;22568;23370;24168;25142;26166;27068;28048;28706;29414;31339;33182;34579;43180;44594;45566;47342;48178;49002;51472;52308;53316;54304;64025;64804		0	0.0298516	1.52503	0.0542906	1.26528	0.294716		FT0251	FT0251	337.369	191.1	N-Acetyl-L-glutamate 5-semialdehyde;Diaminopimelic acid;Alan	1	191.1	191.1	337.369	337.369	1	66275;70531;74476;76868;80721;84721;86939;91261;93115;97245;99411;101309;106094;108121;114397;118439;125046;133456;135397;137233;139190;141064;147545;153716;156755;166908		0	0.851579	0.0697753	0.889082	0.0510582	0.0372018
FT0252	FT0252	423.956	238.031	Lycoperdic acid	1	238.03	238.084	409.036	425.672	10	1111;4618;6500;8235;13935;16952;17647;19297;20060;25143;32422;33822;34580;35553;36882;38322;40137;40901;41588;42274;43783;44595;46471;47343;48179;50697;53317;54305;55242;56016;56831;57636;58937;59669;60423;61360;62259;64805;65746;66637	68.99585;98.02435;102.0556;112.9852;144.0435|2961.4823334926;391.889093100652;1588.97814478746;1062.05003217503;725.211283344993	1	0.979776	0.00887339	0.982745	0.00755934	-0.00151117		FT0252	FT0252	387.059	191.981	Chlorzoxazone	0	191.981	192.065	374.497	387.712	12	601;7320;10838;24091;27190;32114;38778;49889;51657;55404;60314;66276;67491;72494;74477;76869;80722;84722;86940;89098;91262;93116;95078;97246;101310;106095;108122;112285;114398;116446;120577;122810;125047;127472;129368;131398;137234;141065;143352;159755;161983	98.07757;146.0599|87.3989709013685;93.2601315120507	1	0.0189838	1.72162	0.0465348	1.33222	0.158447
FT0253	FT0253	441.608	238.083	REF_O-Acetyl-L-carnitine[M+H]+;1H-Indole, 3-methyl-1- (trime	1	238.083	238.084	440.088	442.019	11	1112;2997;3645;7481;13936;15394;16178;20061;23371;24169;30647;32423;33823;36220;36883;37636;39191;40138;40902;41589;42275;43181;43784;44596;46472;49003;49894;50698;51473;53318;54306;55243;56017;58303;58938;59670;60424;61361;62260;64026;64434;65747;66638;67114	98.02455|66.68161227106	1	3.48962e-06	5.45722	1.92511e-05	4.71554	-0.247915		FT0253	FT0253	408.598	192.016	Methyl 3-aminopyrazine-2-carboxylic acid	0	192.012	192.122	402.971	411.183	23	2388;4162;5508;7321;10839;12727;15844;21010;28690;30425;32113;33723;37020;40349;41862;44639;46562;48257;51658;53560;55405;58819;60315;67492;70532;80723;86941;91263;93117;97247;99412;101311;103852;114399;118440;125048;133457;141066;147546;150619;153717;156756;159756;161984;164221;166909	98.07775;102.091|233.019256729266;540.616209617721	0.909091	0.142747	0.845434	0.231175	0.636059	0.0990119
FT0254	FT0254	439.838	239.077	N-Acetylserotonin;D-glycero-L-galacto-Octulose;Serylvaline	2	239.076	239.078	438.425	441.224	39	159;1113;2135;2998;3646;4620;5629;6502;7482;8237;8906;9762;10723;11644;12683;13501;13937;14647;15395;16179;16954;17648;18465;19298;20062;20623;21165;21713;22571;23373;24171;25144;26167;27071;28050;28707;29416;30648;31340;43182;62892;63549;64027;64435;66639;67115	55.01917;57.03472;59.01439;69.03459;71.01379;73.0294;79.01871;79.95719;83.01366;85.02925;87.00876;89.02416;97.02924;99.00846;101.0241;113.0238;117.0188;124.0069;125.0239;129.0188;141.0188;147.0294;159.0295;161.0455;177.0401;178.5116;179.0562;221.0122|8854.7788703157;4285.70626995734;667383.708675038;5241.81903957934;35770.6931587142;15950.8762974904;4124.39118175301;9931.21907051177;8245.31227223…	1	0.968858	0.0137398	0.972973	0.011899	0.00152594		FT0254	FT0254	433.62	192.089	REF_Shikimic acid;REF_Shikimic acid[M-H]-;Dihydro-6-isopropy	3	192.089	192.089	433.62	433.62	1	12728;67493;70533;72495;74478;76870;78823;80724;82820;86942;89099;91264;93118;95079;97248;99413;101312;103853;106096;108123;110180;112286;114400;116447;118441;120578;122811;125049;127473;129369;131399;133458;135398;137235;139191;141067;143353;145544;147547;150620;153718;156757;159757;161985;164222;166910	102.0906;192.1233|36.575144074132;33.8384083462643	1	2.23831e-11	10.6501	3.85827e-10	9.41361	0.670578
FT0255	FT0255	385.561	238.994	Daucic acid;4,8-dihydroxy-2H-furo[2,3-h]chromen-2-one;Diphen	1	238.993	238.997	382.586	389.454	39	161;1116;2134;3001;3648;4619;5628;6501;7483;8236;8908;9761;10725;11646;12682;13500;13940;14646;15397;16181;16953;17650;18464;19301;20065;20625;21167;21714;22570;23372;24170;25147;26169;27069;28049;28708;29415;30650;31342;43183;62893;63550;64028;64436;66640;67116	59.01409;141.0172|10663.470873367;453.539658695126	1	0.0207508	1.68297	0.0399797	1.39816	-0.158524		FT0255	FT0255	384.646	192.906		NI	192.905	192.906	383.294	386	26	2389;4163;9202;14248;15845;17385;19309;21011;22523;24092;28691;32115;33724;35337;37021;38779;41863;44640;46563;48258;49890;51659;53561;57393;58820;64576;67494;70534;76871;78824;82821;84723;101313;103854;108124;120579;125050;139192;145545;159758		0	0.274301	0.561772	0.382474	0.417398	-0.0559302
FT0256	FT0256	309.559	239.033	3,5,6-Trihydroxy-5-(hydroxymethyl)-2-methoxy-2-cyclohexen-1-	1	239.033	239.033	309.559	309.559	1	27070;32424;33183;33824;34581;35554;36221;36884;37637;38323;39192;40139;40903;41590;42276;43785;44597;45567;46473;47344;48180;49004;49895;50699;51474;52309;53319;54307;55244;56018;56832;57637;58304;58939;60425;61362;62261;62894;63551;64029;64437;64806;65748;66641;67117	124.0063;239.0333|111.717063529515;80.6982741114496	1	0.0792376	1.10107	0.123949	0.906756	0.267234		FT0256	FT0256	46.9946	193.122	2-Methyl-1-phenyl-2-propanyl acetate;4-Phenyl-2-butyl acetat	1	193.089	193.125	44.015	48.5679	28	602;2390;5509;7322;9203;10840;15846;17386;19310;22524;24093;26052;28692;30426;32116;33725;37022;38780;41864;43354;44641;46564;49891;51660;53562;57394;60316;66277;67495;74479;84724;86943;95080;103855;114401;120580;131400;139193;143354;147548;150621;153719;156758;159759;161986;166911		0	0.00228194	2.6417	0.00807341	2.09294	-0.18327
FT0257	FT0257	46.937	239.12	2,4-Di-tert-butylphenol;(6R,7S)-6,7-Epoxy-1,3-tetradecadiyne	1	239.109	239.129	46.0498	47.9455	27	162;1114;2137;2999;4622;5631;7485;8238;8909;11647;12274;12684;13938;15398;16182;16955;19299;20063;20626;22573;23374;24173;25146;26170;27073;28709;32196;35555;37638;40904;41591;44598;46474;49896;50700;54308;55245;60426;62262;62895;63552;64030;64438;64807;65749;66642	95.04994;101.0602;109.0656;111.0809;138.0682;139.0397;149.009;154.0633;167.1438;179.1075;182.0577;195.1388;223.0278;239.1281;239.2017|1185.66643777195;791.873723067922;851.797606018554;858.154954367985;2279.06843899021;10063.6257079293;637.580463085558;13779.6699036913;5201.10359520885;3512.04849232861;969.412333322153;44622.2448490328;8857.68810768758;832.638060753345;721.225940643066	1	0.000163312	3.78698	0.000591427	3.2281	-0.233227		FT0257	FT0257	399.295	194.116	2-Isopropylphenyl methylcarbamate;Heliamine;Cinnamyl acetate	2	193.995	194.117	388.55	418.636	37	41;603;2391;4164;5510;9204;15847;17387;19311;21012;22525;24094;26053;27191;28693;32117;33726;35338;38781;41865;43355;44642;46565;49892;51661;53563;55406;57395;58821;60317;61979;62240;62449;62635;62915;64577;66760;78825;82822;84725;86944;108125;116448;120581;131401;164223	77.03857;107.0489;135.0438|1645.92263474016;7832.35615353964;6860.03140569589	1	0.876826	0.0570866	0.908098	0.0418672	0.0225113
FT0258	FT0258	474.854	239.115	L-Homocarnosine;REF_Anserine[M+H]+;Balenine	4	239.113	239.116	472.71	477.567	39	160;1115;2136;3000;3647;4621;5630;6503;7484;8239;8907;9763;10724;11645;12685;13502;13939;14648;15396;16180;16956;17649;18466;19300;20064;20624;21166;21715;22572;23375;24172;25145;26168;27072;28051;28710;29417;30649;31341;43184;64031;64439;66643;67118	80.03785;81.04565;93.04548;110.072;137.0351;141.0667;154.062;239.115|1434.5347508493;5859.85441457478;3215.44622835986;37077.8269277207;3264.65913925259;1617.33635141139;31897.0513366063;3737.92482103571	1	0.00343781	2.46372	0.00818645	2.0869	-0.110865		FT0258	FT0258	76.5751	195.122	Tetraethylene glycol;N'-nitrosonornicotine	1	195.121	195.123	59.7134	78.8304	40	604;2392;4165;5511;7323;9205;10841;12729;14249;15848;17388;19312;21013;22526;24095;26054;27192;28694;30427;32118;33727;35339;37023;38782;40350;41866;43356;44643;46566;48259;49893;51662;53564;55407;55408;57396;58822;60318;62916;64578;67496;147549;150622;153720;156759;166912	89.05955|11236.2708601431	0.986111	0.0449178	1.34758	0.0907735	1.04204	-0.196934
FT0259	FT0259	232.148	240.018	Ornidazole;Ornidazole	1	240.018	240.019	227.226	237.594	19	1117;2138;3649;4623;5632;6504;8910;9764;10726;12686;16957;18467;19302;24174;25148;26171;28711;30651;31343;32425;34582;38324;39193;42277;44599;45568;46475;47345;48181;49897;52310;53320;54309;55246;56019;56833;59671;60427;62263	79.95728;80.96505;106.9803;121.9915;124.0072;136.0069;149.9863;152.0019;179.9966;207.9914;240.0177|7764.44079347187;2097.18679446433;889.330893504975;2432.14948181914;17036.3776960347;3523.27896935518;610.196959995818;981.104524925954;1398.005511192;3553.05843182705;2683.73702765241	1	2.55811e-10	9.59208	3.44201e-09	8.46319	1.63498		FT0259	FT0259	76.5709	196.125		NI	196.08	196.126	59.8305	82.0301	35	606;2393;4166;5513;7325;9207;10843;12731;14251;15850;17389;21015;22527;24096;26056;27194;28696;30428;32119;33729;35341;37025;38784;40352;41868;44644;46568;48261;49894;51664;53566;57397;58824;60320;66280;67497;93119;125051;139194;147550;150623;153721;156760;159760;161987;166913		0	0.0519835	1.28413	0.102181	0.99063	-0.174693
FT0260	FT0260	440.063	240.081	1-(2,3-Dihydro-1H-pyrrolizin-5-yl)-1,4-pentanedione;Dehydros	1	240.08	240.081	439.229	441.224	10	3651;4625;6506;12688;21717;23377;24176;25150;27075;29419;32426;33184;33825;34583;36885;38325;39194;40140;40905;41592;42278;44600;45569;46476;47346;48182;49005;49898;50701;51475;52311;53321;54310;56020;58940;60428;61363;64808;65750		0	0.226725	0.6445	0.303339	0.518072	0.105709		FT0260	FT0260	286.747	196.126		NI	196.125	196.127	283.75	289.154	32	605;2394;4167;5512;7324;9206;10842;12730;14250;15849;19313;21014;24097;26055;27193;28695;32120;33728;35340;37024;38783;40351;41867;46567;48260;49895;51663;53565;55409;58823;60319;64579;67498;91265;97249;108126;125052;127474;141068;147551;150624;153722;156761;159761;164224;166914		0	0.0898079	1.04669	0.159541	0.797127	-0.0914925
FT0261	FT0261	287.745	240.118	Erythrohydrobupropion;Diethylpropion;N-Desthienylethyl-rotig	1	240.117	240.118	283.976	293.698	40	163;1118;2139;3002;3650;4624;5633;6505;7486;8240;8911;9765;10727;11648;12275;12687;13503;13941;14649;15399;16183;16958;17651;18468;19303;20066;20627;21168;21716;22574;23376;24175;25149;26172;27074;28052;28712;29418;30652;31344		0	0.00336243	2.47335	0.00801848	2.09591	-0.126746		FT0261	FT0261	286.924	197.133	1,3-Diphenylpropane;Lactarazulene;Lactarofulvene	1	197.132	197.133	283.75	289.154	39	607;2395;4168;5514;7326;9208;10844;12732;14252;15851;17390;19314;21016;22528;24098;26057;27195;28697;30429;32121;33730;35342;37026;38785;40353;41869;43357;44645;46569;48262;49896;51665;53567;55410;57398;58825;60321;62917;64580;67499	125.1117|1797.30175056998	1	0.254602	0.594138	0.361324	0.442103	-0.225525
FT0262	FT0262	233.215	241.021	2-Methyl-3 or 5 or 6-(furfurylthio)pyrazine (mixture of isom	1	241.02	241.021	231.165	247.653	9	4626;6507;8912;10728;24177;25151;27076;28713;29421;32427;33185;33826;34584;35556;36886;38326;39195;40906;42279;43786;45570;49006;49899;50702;51476;52312;53322;55247;56021;58941;60429;64809;65751		0	2.45148e-13	12.6106	5.40961e-12	11.2668	2.25917		FT0262	FT0262	46.8402	197.118	NCGC00385365-01_C11H16O3_2(4H)-Benzofuranone, 5,6,7,7a-tetra	2	197.089	197.12	46.047	49.1525	32	608;2396;5515;7327;9209;10845;15852;17391;19315;22529;24099;26058;27196;28698;30430;32122;33731;35343;37027;38786;41870;43358;44646;46570;48263;49897;51666;53568;55411;57399;60322;66282;67500;74480;84726;86945;95081;120582;143355;147552;150625;153723;156762;159762;161988;166915	79.05586;95.0854;109.1007;123.0798;137.0952;139.0758|30.6880322543662;90.570711681616;55.3958327056307;368.437538263581;105.467735310253;182.008676318941	1	0.0100265	1.99885	0.0277899	1.55611	-0.210931
FT0263	FT0263	413.757	241.091	D-erythro-D-galacto-octitol;Serylhistidine;(S,S)-Nt-Histidin	1	241.051	241.092	413.039	414.807	7	4628;6509;24179;27078;28715;29423;30333;32428;33186;33827;34585;35557;36887;38327;39196;40141;40907;41593;42280;43185;43787;44601;45571;46477;47347;48183;49007;49900;50703;51477;52313;53323;54311;55248;56022;56834;58305;58942;60430;64032;64440;64810;65752;66644;67119	88.04033;112.0511;130.0621;199.0703|30672.8439542501;395.300207633763;2976.16073412481;557.279791776881	0.928571	4.47282e-05	4.34942	0.000185993	3.7305	0.33514		FT0263	FT0263	71.5679	197.089	N-Acetylornithine;Glycyl-Valine;Valyl-Glycine	1	197.089	197.089	71.5679	71.5679	1	66281;76872;82823;131402;139195;159763;161989		0	0.381159	0.418894	0.49008	0.309733	0.119491
FT0264	FT0264	453.338	241.051	Benzoyl peroxide;2,4,5,6-Phenanthrenetetrol;Moracin M	1	241.051	241.051	450.893	455.784	2	30473;32197;32429;33187;33828;34586;35558;36222;36888;37639;38328;39197;40142;40908;41594;42281;43186;43788;44602;45572;46478;47348;48184;49008;49901;50704;51478;52314;53324;54312;55249;56023;56835;57638;58306;58943;59672;60431;61364;62264;62896;64033;64441;64811;65753;66645	162.8926;222.8593|40.6513993966314;115.625156939203	1	2.58392e-05	4.58772	0.000113132	3.94641	-0.418869		FT0264	FT0264	428.569	198.037	N-Acetyl-L-aspartic acid;N-Formyl-L-glutamic acid;D-N-(Carbo	1	198.037	198.085	427.322	451.563	39	609;2397;4170;5517;7328;9211;10846;12734;14254;15854;17392;19317;21018;22530;24100;27197;28699;30431;32123;33732;35344;37028;38787;40354;41871;44647;46571;48264;49898;51667;53570;55412;55414;57400;58826;60323;62918;64581;66283;67501;101314;125053;147553;150626;153724;156763;166916	198.0366|2900.15512311572	0.816667	4.97393e-05	4.3033	0.00027735	3.55697	-0.136291
FT0265	FT0265	49.0157	241.217	Methyl tetradecanoate;Dodecyl propionate;Hexyl nonanoate	1	241.041	241.218	33.3383	66.2319	41	164;166;167;1120;2141;3004;3653;4629;5635;6510;7488;8242;8914;9767;10730;11650;12277;12690;13505;13943;14651;15401;16185;16960;17653;18470;19305;20068;20629;21170;21719;22576;23379;24180;25153;26174;27079;29420;30332;30654;31346;60432;61365;63553;64034;64442;66646;67120	241.0903;241.2171|164.050830160271;4003.94652208479	0.615385	0.0101862	1.99199	0.0216299	1.66494	-0.270431		FT0265	FT0265	387.117	197.995		NI	197.995	197.999	386.087	387.897	12	4169;5516;9210;12733;14253;15853;19316;21017;22531;38789;41873;53569;67502;70535;72496;78826;82824;91266;99414;101315;103856;106097;108127;110181;112287;114402;116449;120583;125054;127475;129370;131403;133459;135399;139196;141069;143356;145546;159764;161990		0	0.11311	0.946497	0.192773	0.714954	-0.178722
FT0266	FT0266	287.745	241.125	1-(4-methoxyphenyl)-3-phenylpropan-1-ol;culpin	1	241.124	241.126	283.976	293.698	40	165;1119;2140;3003;3652;4627;5634;6508;7487;8241;8913;9766;10729;11649;12276;12689;13504;13942;14650;15400;16184;16959;17652;18469;19304;20067;20628;21169;21718;22575;23378;24178;25152;26173;27077;28053;28714;29422;30653;31345	73.0295;88.04027;89.04638;95.0801;96.08642;108.0863;123.0973;152.0762;169.1028;197.1341;241.124|3116.54844868617;113371.320064687;2672.11156245757;3659.49441131548;38192.3252606667;13459.0772496962;2474.75756230787;34193.6366795463;20320.8511813417;1468.06902750053;84406.1431229438	1	0.0028184	2.55	0.00693082	2.15922	-0.1256		FT0266	FT0266	407.334	198.087	REF_Citruline[M-H]-;REF_Citruline;Isonicotinylglycine	1	198.085	198.088	406.699	407.917	7	24102;28701;30434;37030;44649;46573;51669;67503;70536;72497;74481;76873;78827;80725;82825;84727;86946;89100;91267;93120;95082;97250;101316;103857;110182;112288;114403;118442;120584;122812;125055;131404;133460;137236;139197;141070;143357;145547;147554;150627;153725;156764;159765;161991;164225;166917	86.09609;94.98906;112.9994;139.0156|198.012565464752;287.435105012157;460.709980836691;890.322523727737	0.923077	3.94404e-10	9.40406	5.31741e-09	8.2743	-0.51682
FT0267	FT0267	434.192	242.08	Miglitol;Carbofuran;Hydrocotarnine	1	242.08	242.081	433.33	435.374	17	12691;13507;13945;14653;15403;16187;16962;17655;18472;19307;20070;20631;21172;21721;22578;23381;30656;32430;33188;33829;34587;35559;36223;36889;37640;38329;39198;40143;40909;41595;42282;57639;58307;58944;59673;60433;61366;62265;65754	78.95898;152.996;168.0429;242.0798|13337.9136586525;979.014431188777;3853.46513819811;1476.64369197274	1	3.01108e-21	20.5213	4.5303e-19	18.3439	-1.5852		FT0267	FT0267	467.619	198.087	REF_Citruline[M-H]-;REF_Citruline;Isonicotinylglycine	3	198.086	198.087	466.352	468.808	5	24103;27199;28702;30433;48266;67504;70537;72498;74482;76874;78828;80726;82826;84728;86947;89101;91268;93121;95083;97251;101317;110183;112289;114404;116450;118443;120585;122813;125056;127476;129371;133461;135400;137237;139198;141071;143358;145548;147555;150628;153726;156765;159766;161992;164226;166918	72.08226;100.1124|34.1277201904802;208.188303166884	1	7.61954e-10	9.11807	9.65227e-09	8.01537	-0.601647
FT0268	FT0268	237.188	242.015		NI	242.015	242.015	237.188	237.188	1	28716;32431;33189;33830;34588;35560;36224;36890;37641;38330;39199;40144;40910;41596;42283;43789;46479;47349;48185;49009;49902;50705;51479;52315;55250;56024;56836;57640;58308;58945;59674;60434;62266;64812;65755		0	5.6285e-15	14.2496	1.63424e-13	12.7867	2.10376		FT0268	FT0268	286.849	198.136	4-ethylamino-6-isopropylamino-1,3,5-triazin-2-ol;Simeton;Ami	1	198.061	198.136	275.418	289.154	39	610;2398;4171;5518;7329;9212;10847;12735;14255;15855;17393;19318;21019;22532;24101;26059;27198;28700;30432;32124;33733;35345;37029;38788;40355;41872;44648;46572;48265;49899;51668;53571;55413;57401;58827;60324;62919;64582;66284;125057;150629		0	0.233543	0.631633	0.337087	0.472258	-0.202596
FT0269	FT0269	123.376	242.176	N-Undecanoylglycine	1	242.176	242.177	115.357	128.448	41	169;1122;2143;3006;3655;4631;5637;6512;7490;8244;8916;9769;10732;11652;12279;12693;13508;13946;14654;15404;16188;16963;17656;18473;19308;20071;20632;21173;21722;22579;23383;24182;25155;26176;27081;28055;28718;29425;30657;31348;32198;62897;63554;64035;64443;66647	181.1593;224.165;225.1494;242.176|12903.7371226184;2412.83052184364;25283.5827731015;16950.2744136061	1	0.394105	0.404388	0.478535	0.320086	-0.0776901		FT0269	FT0269	417.99	200.068	1,2-Dehydrosalsolinol;Plantagonine;2-Propenyl 2-aminobenzoat	1	200.064	200.071	414.984	418.939	9	42;7330;9213;14257;15856;35346;43359;48267;55417;70538;72499;74483;76875;82827;84729;91269;93122;95084;97252;99415;101318;103858;106098;108128;110184;112290;116451;118444;120586;122814;127477;129372;133462;135401;137238;141072;143359;145549;147556;150630;153727;156766;159767;161993;164227;166919	98.97405|71.6059530348886	1	0.855507	0.0677765	0.890907	0.0501676	-0.00934349
FT0270	FT0270	44.8453	242.179	N-Undecanoylglycine	1	242.179	242.18	44.781	44.9096	2	22580;23382;32432;33190;33831;34589;35561;36225;36891;37642;38331;39200;40145;40911;41597;42284;43187;43790;44603;45573;46480;47350;48186;49010;49903;50706;51480;52316;53325;54313;55251;57641;58309;58946;59675;60435;61367;62267;62898;63555;64036;64444;64813;65756;66648;67121	181.16;198.1884;224.1663;225.1499;226.0273;242.1767|936.615693347845;42.6665079127417;214.908935370372;2065.89524266114;86.2770626484078;2180.03169899223	1	1.11344e-05	4.95333	5.45796e-05	4.26297	-0.500118		FT0270	FT0270	390.032	200.011	2-Indolecarboxylic acid;Indole-3-carboxylic acid;4,6-Dihydro	1	200.01	200.011	389.136	390.755	10	611;2399;4172;14256;19319;24104;28703;49900;51670;55416;67505;76876;78829;80727;82828;84730;89102;91270;95085;97253;101319;103859;108129;110185;112291;114405;116452;118445;120587;122815;125058;127478;129373;131405;137239;141073;143360;145550;159768;161994		0	0.847983	0.0716128	0.886215	0.0524611	-0.0227102
FT0271	FT0271	67.5645	242.177	N-Undecanoylglycine	1	242.177	242.177	67.5645	67.5645	1	32039;32433;33191;33832;35562;36892;37643;39201;40146;40912;42285;43188;43791;45574;47351;48187;49904;51481;52317;53326;54314;56025;58947;60436;61368;62268;64037;64445;64814;65757;67122	181.1597;224.1656;225.1502;242.1762|352.118720524388;44.1161378975096;758.359563606909;534.967041305529	1	0.397007	0.401201	0.480649	0.318172	-0.166804		FT0271	FT0271	481.426	200.088	N-Methyl-1-deoxynojirimycin	1	200.088	200.088	481.426	481.426	1	66286;110186;116453;118446;125059;127479;147557;150631;156767	98.97607|114.667752895824	1	0.00864093	2.06344	0.0245083	1.61069	-0.2224
FT0272	FT0272	287.745	242.127	Procarbazine;Frovatriptan	1	242.127	242.128	285.25	293.698	40	168;1121;2142;3005;3654;4630;5636;6511;7489;8243;8915;9768;10731;11651;12278;12692;13506;13944;14652;15402;16186;16961;17654;18471;19306;20069;20630;21171;21720;22577;23380;24181;25154;26175;27080;28054;28717;29424;30655;31347		0	0.00255729	2.59222	0.00642233	2.19231	-0.129449		FT0272	FT0272	325.5	200.074	2-(4-Methyl-5-thiazolyl)ethyl propionate;N-Ethyl-o-toluenesu	1	200.074	200.074	325.5	325.5	1	66287;67506;70539;72500;74484;76877;78830;80728;82829;84731;86948;89103;91271;93123;95086;97254;99416;101320;103860;106099;108130;110187;112292;114406;116454;118447;120588;122816;125060;127480;129374;131406;133463;135402;137240;139199;141074;143361;145551;147558;150632;153728;156768;159769;161995;166920	54.98537;98.97469|141.596162478305;567.401956615875	1	0.735312	0.133528	0.797187	0.0984399	-0.0294822
FT0273	FT0273	237.93	243.063	REF_Uridine[M-H]-;REF_Uridine[M+Cl]-;Uridine (Not validated)	4	243.062	243.063	231.165	245.009	39	170;1123;2144;3007;3656;4632;5638;6513;7491;8245;8917;9770;10733;11653;12694;13509;13947;14655;15405;16189;16964;17657;18474;19309;20072;20633;21174;21723;22581;23384;24183;25156;26177;27082;28056;28719;29426;30658;31349	66.035;68.0143;82.02972;94.02951;110.0245;111.0195;122.0244;140.0351;152.0349;200.0562;243.0622|7560.42629588703;1175.79111926949;24085.856291062;970.03060260519;47103.7800111213;1845.04253239354;4624.41345807806;4411.08429042752;10574.2057744103;9743.59907296752;3330.7153570429	1	7.98563e-10	9.09769	9.64687e-09	8.01561	0.334975		FT0273	FT0273	444.251	200.104	Phenmetrazine;(S)-Valerianine;7-Ethyl-2,3,6,7-tetrahydrocycl	1	200.104	200.104	444.251	444.251	1	66288;67507;70540;72501;74485;76878;78831;80729;82830;84732;86949;89104;91272;93124;95087;97255;99417;101321;103861;106100;108131;110188;112293;114407;116455;118448;120589;122817;125061;127481;129375;131407;133464;135403;137241;139200;141075;143362;145552;147559;150633;153729;156769;159770;161996;166921	98.97459|39.9902936583878	1	1.00096e-10	9.99959	1.4832e-09	8.8288	0.522914
FT0274	FT0274	122.545	243.179		NI	243.179	243.18	115.079	124.871	18	171;1124;2145;3657;4633;5639;9771;10734;12281;16190;17658;18475;22582;24184;25157;26178;31350;32199;34590;37644;38332;39202;40147;42286;43792;44604;45575;46481;47352;49011;51482;52318;53327;54315;55252;56837;59676;60437;61369;62269;62899;63556;64446;64815;66649		0	0.926524	0.0331435	0.942963	0.0255052	-0.0116091		FT0274	FT0274	45.1415	200.176	Diethylcarbamazine	0	200.143	200.195	44.1462	50.1161	11	4173;14258;21020;26060;32125;40356;41874;43360;44650;48268;66761;67508;70541;72502;76879;78832;80730;82831;84733;89105;91273;93125;97256;99418;103862;106101;108132;112294;114408;116456;118449;129376;133465;135404;137242;139201;141076;143363;145553;147560;150634;153730;156770;159771;161997;164228	98.97451;142.0647;143.0724;157.0888;168.0817;170.0963;171.1038;200.1432|345.467936371332;205.861493042136;1568.2989833737;482.181965428425;258.478552370107;6362.70506777284;1359.38722289117;6750.08760707409	0.909091	0.047647	1.32196	0.0950673	1.02197	-0.206098
FT0275	FT0275	60.3589	243.152	2-Decylfuran;(E)-6,10-Dimethyl-9-methylene-5-undecen-2-one;2	1	243.124	243.18	53.1533	67.5645	2	12280;32040;44605;49012		0	0.13698	0.863344	0.19696	0.705622	-0.0676385		FT0275	FT0275	49.1629	201.115	Hydralazine acetone hydrazone;2-Amino-a-carboline	1	201.113	201.166	38.7118	50.229	17	2400;5519;7331;9214;10848;15857;17395;19320;22533;30435;37031;44651;46574;49901;51671;53572;61980;67509;70542;74486;84734;86950;95088;99419;101322;103863;106102;110189;112295;114409;118450;120590;122818;125062;131408;139202;141077;143364;145554;150635;153731;156771;159772;161998;164229;166922	59.92962;201.1598|31.7150043736703;35.8187615392694	1	0.00378483	2.42195	0.0123276	1.90912	-0.224304
FT0276	FT0276	237.264	244.065	Proflavine	1	244.065	244.066	231.165	243.04	26	1125;2146;3658;4634;5640;6514;8918;9772;10735;12695;14656;15406;16191;16965;17659;18476;19310;20634;21724;22583;23385;24185;25158;26179;28057;31351;32434;34591;38333;39203;42287;44606;45576;52319;54316;59677;61370;62270;64816		0	1.12033e-06	5.95065	6.81673e-06	5.16642	0.363626		FT0276	FT0276	379.129	201.933		NI	201.933	201.934	378.26	380.141	34	612;2401;4174;5520;7332;9215;10849;12736;14259;15858;17396;19321;21021;22534;24106;27201;28704;30436;32126;35347;37032;38790;40357;44652;46575;48269;49902;51672;53573;55419;58828;60325;62921;64584;67510;101323;112296;122819;125063;141078;164230;166923		0	0.0292932	1.53323	0.0651248	1.18625	0.0822614
FT0277	FT0277	402.829	245.043	Sedoheptulose;L-Galacto-2-heptulose;D-altro-D-manno-Heptose	1	245.042	245.045	400.594	404.12	23	172;1126;2147;3659;5641;6515;7492;8246;11654;12696;13948;14657;15407;16966;18477;19311;21725;25159;26180;27083;28058;29427;31352;34592;36226;40148;40913;41598;44607;48188;49905;52320;53328;54317;56026;56838;57642;61371;64817	78.95886;152.9955;171.0062;245.0435|5789.15487305231;3553.49372350817;1580.62165067325;981.356830707757	1	0.824636	0.0837376	0.859429	0.0657901	-0.0145709		FT0277	FT0277	310.163	202.109	1',2'-Dihydro-1,1'-dimethyl-2'-oxo-4,4'-bipyridinium(1+);2-A	1	202.109	202.109	310.163	310.163	1	66289;67511;70543;72503;74487;76880;78833;80731;82832;84735;86951;89106;91274;93126;95089;97257;99420;101324;103864;106103;108133;110190;112297;114410;116457;118451;120591;122820;125064;127482;129377;131409;133466;135405;137243;139203;141079;143365;145555;147561;150636;153732;156772;159773;161999;166924	130.0651;185.0713|66.8844748616067;41.2279912661404	1	0.669414	0.174305	0.741924	0.129641	0.0297707
FT0278	FT0278	344.556	247.014	N-phosphocreatinate(2-);Urolithin B;2-Hydroxyxanthone	1	247.013	247.014	341.217	351.537	39	173;1128;2148;3008;3660;4636;5642;6517;7493;8247;8919;9773;10736;11655;12697;13512;13949;14658;15408;16192;16967;17660;18478;19312;20073;20635;21175;21726;22584;23386;24187;25161;26181;27084;28059;28720;29428;30660;31354;43189;67123	89.02421;140.9864;184.9765;186.992|1234.84382374328;997.199228963409;2226.72099092162;1242.54129690627	1	0.0115643	1.93688	0.0241652	1.61681	-0.0926676		FT0278	FT0278	364.415	202.107	Vanylglycol;1-(3-Hydroxy-4-methoxyphenyl)-1,2-ethanediol;Gen	1	202.107	202.107	364.415	364.415	1	66762;67512;70544;72504;74488;76881;78834;80732;82833;84736;86952;89107;91275;93127;95090;97258;99421;101325;103865;106104;108134;110191;112298;114411;116458;118452;120592;122821;125065;127483;129378;131410;133467;135406;137244;139204;141080;143366;145556;147562;150637;153733;156773;159774;162000;164231		0	0.98527	0.00644483	0.988691	0.00493947	0.00167297
FT0279	FT0279	318.195	247.015	N-phosphocreatinate(2-);Urolithin B;2-Hydroxyxanthone	1	247.013	247.016	316.92	320.042	16	174;1129;2149;3661;4637;5643;9774;10737;12698;13950;17661;24188;25162;26182;27085;29429;34593;37645;38334;39204;40149;42288;46482;47353;48189;49013;50707;51483;52321;53329;55253;56027;56839;60438;61372;64818;65758	89.0243;140.986;184.9762;186.9921|1115.56295401624;962.963332676655;1959.746694695;1180.47458639102	1	0.126892	0.896565	0.185773	0.731018	0.253238		FT0279	FT0279	439.409	203.052	REF_myo Inositol[M-H]-;REF_myo Inositol[M+Na]+;REF_a-D-galac	3	203.051	203.054	437.394	440.817	24	43;2404;4176;5523;12738;17400;19323;21024;22535;24109;26063;37034;40360;43361;44656;48273;49904;51675;53575;55421;57402;58830;60326;64585;70545;78835;80733;82834;86953;89108;103866;106105;108135;110192;112299;114412;118453;122822;129379;147563;150638;153734;156774;159775;164232;166925	203.051|121.156380593391	1	0.164565	0.783662	0.257666	0.588942	0.175237
FT0280	FT0280	447.765	246.982		NI	246.982	246.982	447.765	447.765	1	30335		0							FT0280	FT0280	418.82	202.968		NI	202.967	203.139	389.959	419.992	39	613;2403;4175;5522;7333;9216;9217;10850;12737;14261;14262;17398;19322;21022;24107;26062;27202;27203;28705;30437;30438;32127;32128;33734;33735;35349;37033;37035;40358;44653;44654;46576;48270;48271;49903;51673;51677;53574;55420;67513;89109;97259;118454;122823;125066;141081;143367;145557;147564;150639;153735;156775;159776;162001;164233;166926		0	0.0363523	1.43947	0.0776628	1.10979	-0.144568
FT0281	FT0281	56.8235	248.081	S-Acetyldihydrolipoamide;S-Acetyldihydrolipoamide-E;2-(2-hep	1	248.08	248.082	52.0044	58.1514	37	1130;2150;3009;3662;4638;5644;6518;8920;9775;10738;11656;12282;12699;13513;13951;14659;15409;16193;16968;17662;18479;19313;20074;20636;21176;21727;22585;23387;24189;25163;26183;27086;29430;30336;30337;30661;31355;32435;38335;39205;60439;61373;63557;64038;66650;67124	79.95726;148.0528;155.9882;171.9832;176.994;184.0022;184.5062;191.0099;223.0758;248.0809;273.0218;287.0381;288.0459;301.0537;415.194|18341.5740736179;1849.0546293906;5935.54082474568;6694.66174680823;8092.28735523958;164307.446151433;4999.72302607135;5012.90613289513;6652.43884626535;62534.8200762278;2486.73590769004;54729.4819101469;5737.3939901027;1704.53522771329;1975.58747332347	1	0.0129158	1.88888	0.0266198	1.57479	-0.263106		FT0281	FT0281	347.183	203.15	SDMA;Asymmetric dimethylarginine;N,N-Dimethylarginine	2	203.15	203.15	347.183	347.183	1	66290;159777	70.06511|1947.34609622151	1
FT0282	FT0282	376.775	249.02	Pesticide3_Monolinuron_C9H11ClN2O2_Urea, N'-(4-chlorophenyl)	1	248.961	249.022	373.488	409.391	17	175;3663;8248;9776;10739;14660;23388;24190;25164;27087;28721;29431;30662;31356;32042;32043;32200;33192;33833;34594;36227;36893;37646;38336;40150;42289;43190;43793;44608;45577;47354;48190;49014;49906;50708;51484;52322;53330;54318;55254;56028;58948;60440;62900;63558;64039;64447	79.9574;106.9806;124.0072|20876.4576593747;259.196068290422;62116.168797826	1	0.181769	0.740481	0.251108	0.600139	0.10177		FT0282	FT0282	363.488	203.222	Spermine	2	203.22	203.223	360.841	379.408	46	44;614;2405;4177;5524;7334;9218;10852;12739;14263;15859;17399;19324;21023;22536;24108;26064;27204;28706;30439;32129;33736;35350;37036;38791;40359;41875;43362;44655;46577;48272;49906;51674;53576;55422;57403;58829;60327;61981;62241;62450;62636;62922;64586;66291;66763	58.06535;84.08066;112.1117;129.1385|2768.78122929393;34342.597941143;25100.3707694059;2352.46354551112	1	0.0998769	1.00053	0.173589	0.760478	-0.155947
FT0283	FT0283	44.3247	249.118	Isoleucylproline;Leucylproline;Leucylproline	1	249.081	249.149	42.068	55.5782	8	7494;10740;11657;12283;20637;28722;30339;32201;32436;33193;33834;34595;35563;36228;36894;37647;39206;40151;40914;43794;44609;45578;46483;47355;48191;49015;49907;50709;51485;52323;54319;55255;56029;56840;57643;58310;58949;59678;60441;62271;63559;64040;64448;64819;65759;66651	120.9411;146.9577;174.9883;203.0193;205.16;248.9729;249.1504|160.322119953815;910.33904985195;1722.99545311978;444.125123636312;1348.93284116508;144.792624080526;2069.67479011704	1	0.17928	0.746469	0.248631	0.604445	-0.125602		FT0283	FT0283	315.183	203.222	Spermine	2	203.221	203.222	312.357	329.641	42	615;2406;4178;5525;7335;9219;10851;12740;14264;15860;17401;19325;21025;22537;24110;26065;27205;28707;30440;32130;33737;35351;37037;38792;40361;41876;43363;44657;46578;48274;49905;51676;53577;55423;57404;58831;60328;61982;62451;62923;64587;66765;67514;150640;156776;164234	84.08075;112.1119|3524.96064438287;2629.18732828614	1	0.110986	0.954734	0.189751	0.721816	0.132406
FT0284	FT0284	417.213	252.047	Captopril (Capoten);N2-Succinyl-L-glutamic acid 5-semialdehy	1	252.046	252.054	411.007	419.423	14	177;1131;3664;4639;6519;9777;12701;21728;24191;25165;27089;28723;29432;31358;33835;34596;36895;38337;39207;40152;41599;42290;44610;45579;46484;47356;48192;49016;49908;50710;51486;52324;53331;54320;56030;56841;58950;60442;64820	59.0142;79.95755;80.9653;88.04036;106.9803;124.0073;136.0076;150.023;164.039;170.0422;180.0332;234.0443;252.0557|290.705363001878;4971.10565850363;2371.28555184136;1778.11784027781;149.479773610398;4231.4435078157;800.825411600297;3210.66042425579;187.974427773676;252.49372987067;636.523941811802;460.43583569289;4880.59363572259	1	3.14425e-08	7.50248	2.58892e-07	6.58688	0.857445		FT0284	FT0284	374.225	203.981		NI	203.931	204.032	369.263	379.187	2	60329;66293;67515;70546;72505;74489;76882;78836;80734;82835;84737;86954;89110;91276;93128;95091;97260;99422;101326;103867;106106;108136;110193;112300;114413;116459;118455;120593;122824;125067;127484;129380;131411;133468;135407;137245;139205;141082;143368;147565;150641;153736;156777;159778;162002;166927		0	0.572768	0.242022	0.660617	0.180051	0.0992594
FT0285	FT0285	392.414	252.065	1-Isothiocyanato-8-(methylthio)octane;NCGC00380299-01!3-hydr	1	252.065	252.066	391.07	392.987	4	13952;16194;17663;19314;32437;33194;33836;34597;35564;36229;36896;37648;38338;39208;40153;40915;41600;42291;43795;44611;46485;47357;49017;50711;52325;53332;54321;55256;56031;56842;57644;58311;58951;59679;60443;61374;62272;64821;65760;66652	79.9575;80.96468;106.9814;124.0071;252.0664|1174.72783697845;257.05179693292;223.640593986227;515.230635787068;5007.90886689801	1	0.963617	0.0160954	0.968886	0.0137273	0.00352712		FT0285	FT0285	452.02	204.086	Erinapyrone C;N-acetyl-L-2-aminoadipate(2-);6-Methyltetrahyd	1	204.086	204.09	450.207	454.319	29	616;2407;4179;5526;7336;9220;10853;12741;14265;15861;17402;19326;21026;22538;24111;30441;35352;37038;38793;40362;44658;46579;49907;51678;53578;55424;58832;60330;64588;67516;101327;103868;106107;110194;112301;122825;125068;131412;141083;147566;150642;153737;156778;159779;164235;166928	84.04391;96.04411;97.02803;98.06026;126.0546;138.0545;144.0653|581.515777658536;3831.60923796075;578.383641027969;927.612998837358;1403.94545033608;5525.53770378624;2429.72264647314	1	0.00435685	2.36083	0.013856	1.85836	0.164631
FT0286	FT0286	435.963	253.05	Goniothalenol;5-L-Glutamyl-taurine;Phomarin	2	253.049	253.051	432.141	437.294	25	178;1132;2151;3011;3665;4640;5645;6520;7495;8249;8921;9778;10741;11658;12703;13953;14662;17664;24192;25166;26184;27090;28724;29433;31359;44612;47358;48193;49018;50712;51487;52326;53333;54322;55257;56032;56843;60444;64822	79.95729;124.0069|972.47849326705;4785.41631714805	1	1.70048e-07	6.76943	1.22895e-06	5.91047	0.677961		FT0286	FT0286	371.933	204.155		NI	204.106	204.225	347.183	382.9	6	26066;26067;30442;41877;44659;66296;67517;70547;72506;74490;76883;78837;80735;82836;84738;86955;89111;91277;93129;95092;97261;99423;103869;106108;110195;112302;114414;116460;118456;120594;125069;129381;131413;133469;135408;137246;139206;141084;143369;145558;147567;150643;153738;156779;159780;162003;166929	85.02801|426.940353781476	1	7.37613e-06	5.13217	5.07193e-05	4.29483	-0.922687
FT0287	FT0287	409.413	253.05	5-L-Glutamyl-taurine;Phomarin;(Z)-4',6-Dihydroxyaurone	1	253.05	253.05	409.413	409.413	1	4641;32438;33195;33837;34598;35565;36897;37649;38339;39209;40154;40916;41601;42292;43796;45580;47359;48194;49909;50713;51488;53334;55258;56033;56844;57645;58312;58952;59680;60445;61375;62273;64823;65761;67125	139.0003|45.6571625119295	1	4.26782e-09	8.36979	4.17943e-08	7.37888	1.10221		FT0287	FT0287	371.529	205.066	REF_Dulcitol [M+Na]+;REF_D-Sorbitol[M-H]-;REF_Dulcitol [M-H]	3	205.063	205.143	369.907	379.434	22	2408;5527;7337;9221;10855;15862;24113;27206;28709;30443;32131;33739;35353;37040;38794;40363;41878;44660;46580;48275;51679;53579;67518;70548;74491;84739;86956;91278;93130;95093;97262;101328;125070;133470;139207;141085;143370;145559;147568;150644;153739;156780;159781;162004;164236;166930	60.08096;68.0497;80.0494;98.05928;128.0703;146.08;163.9695;205.1546|512.770026425728;407.753390175762;209.259903779304;153.802382383466;471.180218914662;605.985456030076;262.124435156225;874.581605650565	0.75	0.042945	1.36709	0.0878684	1.05617	0.157864
FT0288	FT0288	50.3285	253.214	Palmitelaidic acid;Hypogeic acid;Palmitoleic acid	1	253.177	253.217	45.544	51.3362	23	179;1133;2152;3666;4642;5646;6521;7496;8922;9779;10742;11659;12284;16195;24193;25167;26185;28060;28725;29434;30664;31360;32047;34599;39210;43797;44613;45581;46486;47360;49019;49910;50714;51489;52327;53335;54323;55259;56034;56845;59681;62901;63560;64041;64449;67126	209.1555;253.0919;253.1273;253.2176|108.765368175064;69.644513578163;250.2487375607;8543.15501035158	1	0.00392747	2.40589	0.00915488	2.03835	0.155825		FT0288	FT0288	41.9115	205.084	Amyl 2-furoate;(±)-threo-Anethole glycol;4-Ethyl-2,6-dimetho	1	205.067	205.087	38.7191	42.4914	8	4180;12742;14266;21027;55425;58834;60331;66297;67519;70549;72507;76884;78838;80736;82837;89112;91279;93131;97263;99424;101329;103870;106109;108137;110196;112303;114415;116461;118457;120595;122826;125071;127485;129382;131414;133471;135409;137247;141086;147569;150645;153740;156781;159782;162005;166931	132.9764;190.0754;202.0836|36.888698213636;31.3362624044657;44.277534530903	1	0.854136	0.0684732	0.889962	0.0506283	0.0124014
FT0289	FT0289	49.3657	254.218		NI	254.217	254.22	49.0158	50.4325	3	1135;10743;26186;32439;33838;34600;35566;36230;36898;37650;38340;39211;40155;40917;42293;43191;43798;44614;45582;46487;47361;48195;49020;49911;50715;51490;52328;53336;54324;55260;56035;56846;57646;58313;59682;60446;61376;62274;62902;63561;64042;64450;64824;65762;66653;67127		0	0.000167376	3.77631	0.000603503	3.21932	0.253038		FT0289	FT0289	73.439	205.038	Ethionamide sulphoxide	1	205.037	205.039	71.0061	73.758	5	10854;26068;28708;33738;58833;67520;70550;72508;74492;76885;78839;80737;84740;86957;89113;91280;93132;95094;97264;99425;103871;108138;110197;114416;116462;118458;120596;122827;125072;127486;129383;131415;133472;135410;137248;139208;141087;145560;147570;150646;153741;156782;159783;162006;164237;166932	56.96494|287.612142254866	1	0.0423916	1.37272	0.0869247	1.06086	-0.283064
FT0290	FT0290	383.541	254.968		NI	254.967	254.969	381.447	384.978	39	181;1136;2153;3012;3668;4644;5647;6522;7497;8250;8923;9781;10744;11660;12705;13514;13954;14663;15410;16196;16969;17665;18481;19315;20075;20638;21177;21729;22586;23389;24195;25169;26187;27092;28061;28726;29435;30665;31361	58.8388;59.01456;156.9906|2158.16318138928;847768.924176175;43676.6025378254	1	0.0530993	1.27491	0.0887671	1.05175	0.108892		FT0290	FT0290	129.094	206.036	Carbazole	0	206.036	206.037	121.767	131.24	4	33740;38795;46581;48276;67521;70551;72509;74493;76886;78840;80738;82838;84741;86958;89114;91281;93133;95095;97265;99426;101330;103872;106110;108139;110198;114417;116463;120597;122828;125073;127487;133473;135411;137249;139209;141088;143371;145561;147571;150647;153742;156783;159784;162007;164238;166933	140.071|194.197875986244	1	0.0711182	1.14802	0.132578	0.877527	-0.177376
FT0291	FT0291	49.6127	255.233	Isopalmitic acid;Palmitic acid;Trimethyltridecanoic acid	1	255.227	255.234	47.2659	51.3764	43	182;1137;2154;3013;3669;4645;5648;6523;7498;8251;8924;9782;10745;11661;12285;12706;13515;13955;14664;15411;16197;16970;17666;18482;19316;20076;20639;21178;21730;22587;23390;24196;25170;26188;27093;28062;28727;29436;30474;30666;31362;32048;32202;62903;64043;64451	197.0272;254.4535;255.1061;255.1966;255.2328|14532.4404555255;1523.75646437573;17828.2755502261;1471.73831053952;541385.537045393	1	0.456552	0.34051	0.536587	0.27036	-0.0422774		FT0291	FT0291	508.876	206.054	Phosphocholine	2	206.054	206.057	506.385	510.576	36	618;2410;4183;5529;7339;9223;10857;12745;14269;15864;17404;19328;21029;24115;26070;27208;28711;30444;32132;33741;35355;37042;38796;40364;41880;43365;44661;46583;48277;53581;55427;57406;58836;60334;62925;64590;67522;97266;133474;135412;147572;150648;153743;164239;166934	86.09654;146.9816|257.247333540169;315.193928940332	1	5.69231e-09	8.24471	6.28318e-08	7.20182	-0.327336
FT0292	FT0292	383.202	255.974	Pamidronate	1	255.972	255.993	382.243	385.521	6	1138;4646;6524;9783;13956;29437;32440;33839;34601;35567;36899;38341;39212;40156;41602;42294;43799;44615;46488;47362;48196;49021;49912;50716;51491;52329;53337;54325;55261;56036;56847;57647;58314;58953;59683;60447;61377;64825;65763;66654	79.95738;80.96539;124.0069;166.0182|51.1895596566262;33.4569843157162;74.374401834406;106.032232005926	1	0.0237708	1.62396	0.0445535	1.35112	0.182373		FT0292	FT0292	88.7696	206.138	Panthenol;Pantothenol;Nonate	2	206.132	206.139	61.7273	92.5896	48	45;617;2409;4181;4182;5528;7338;9222;10856;12743;12744;14267;14268;15863;17403;19327;21028;22539;24114;26069;27207;27209;28710;30445;32133;33742;35354;37041;38797;40365;40366;41879;43366;44662;46582;48278;49908;51680;53580;55426;55428;57405;58835;60332;60333;62924;64589;66766;147573;150649;153744;156784;164240	56.01348;58.06532;76.07561;140.0704;188.1281|2060.08031249097;5522.63528955841;7714.42045824257;2035.21658538022;1264.62628712279	1	0.00664535	2.17748	0.01994	1.70028	0.229881
FT0293	FT0293	409.522	256.09		NI	256.089	256.091	409.413	409.632	2	4648;6526;32441;33196;33840;34602;35568;36900;38342;39213;40157;40918;41603;42295;43192;43800;44616;45583;46489;47363;48197;49022;49913;50717;51492;52330;53338;54326;55262;56037;56848;57648;58315;58954;59684;60448;61378;62275;62904;63562;64044;64452;64826;65764;66655;67128	72.04494;79.95707;98.02513;114.0559;124.0074;156.0779;166.0179;194.0961;238.0826|43.7079418398191;150.432187299506;2655.29275729218;103.919913100327;693.900434549324;912.047251211655;30.3723765678683;30.4947649601104;263.912539103903	1	0.880505	0.0552684	0.9068	0.0424885	0.0137475		FT0293	FT0293	49.0936	207.158		NI	207.141	207.161	40.0941	68.1772	44	46;620;2413;4184;5532;7341;9225;10860;12746;12748;14271;14272;15867;17406;19330;21031;21032;22541;24117;26071;27210;27212;28714;30446;32134;33743;35358;37044;38798;40367;41881;44663;46585;48280;49911;51682;53583;55429;58838;58839;60336;60337;66298;66767;125074;141089;147574;150650;153745;156785;159785;162008	55.05452;57.07019;89.05961;101.0958;133.086|4852.60395237087;14498.3619940089;19802.0788127829;2463.45259842078;1024.24544054033	1	0.0999941	1.00003	0.173713	0.760168	-0.20443
FT0294	FT0294	443.096	256.094	5-Methylcytidine;Pyro-L-glutaminyl-L-glutamine;3'-O-Methylcy	1	256.092	256.094	441.808	444.213	12	13958;15413;16198;16972;17668;18484;19318;20077;21732;22589;23391;29439;32442;33197;33841;34603;35569;36231;36901;37651;38343;39214;40158;40919;41604;42296;43193;43801;44617;46490;53339;54327;57649;58316;58955;59685;60449;61379;64045;64453;64827;65765;66656;67129	98.02422;156.0773;238.0832|2191.85113539698;908.714404660792;127.301818743433	1	3.81564e-06	5.41843	2.07727e-05	4.68251	-0.408755		FT0294	FT0294	88.9667	207.141	Ibuprofen;Eremopetasinorone A;Benzyl hexanoate	1	207.14	207.141	87.135	92.098	26	619;2411;5530;7340;9224;10858;12747;14270;15865;17405;19329;21030;22540;24116;27211;28712;35356;37043;46584;49909;51681;53582;58837;60335;62926;64591;67523;74494;101331;108140;110199;112304;118459;120598;122829;125075;127488;131416;139210;141090;153746;156786;164241;166935		0	0.00909554	2.04117	0.0255854	1.59201	0.238092
FT0295	FT0295	49.7794	256.236		NI	256.231	256.237	47.2659	51.3764	43	183;1139;2155;3014;3670;4647;5649;6525;7499;8252;8925;9784;10746;11662;12286;12707;13516;13957;14665;15412;16199;16971;17667;18483;19317;20078;20640;21179;21731;22588;23392;24197;25171;26189;27094;28063;28728;29438;30475;30667;31363;32049;32203;62905;64046;64454		0	0.333253	0.477226	0.417829	0.379002	-0.0499916		FT0295	FT0295	339.055	207.206	3,3,4-Trimethyldecane;2,6,8-Trimethyldecane;2,6,7-Trimethyld	1	207.204	207.206	337.275	340.895	40	47;621;2412;4185;5531;7342;9226;10859;12749;14273;15866;17407;19331;21033;22542;24118;26072;27213;28713;30447;32135;33744;35357;37045;38799;40368;41882;43367;44664;46586;48279;49910;51683;53584;55430;57407;58840;60338;62927;64592;147575;150651;153747;156787;164242;166936	58.06535;59.07323;60.08132;103.7961;104.1072|57834.5678935456;14089.5619151434;337189.436997601;6095.3705301894;1971562.98893251	1	1.69534e-13	12.7707	4.12898e-12	11.3842	0.396667
FT0296	FT0296	282.558	256.767		NI	256.766	256.768	269.809	285.9	13	1140;3015;8926;12287;13517;16200;16973;19319;20079;20641;21180;28064;32050;32443;33842;35570;36232;36902;37652;38344;39215;40920;41605;42297;43802;45584;46491;47364;49914;50718;55263;56038;56849;57650;58317;58956;61380;62276;64828;65766		0	0.00654474	2.18411	0.0146968	1.83278	-0.54887		FT0296	FT0296	123.867	208.168	N-Desmethyl tapentadol;beta-Damascenone;2-(3-Phenylpropyl)te	1	208.168	208.169	123.611	128.278	3	622;9228;53585;67524;72510;74495;76887;78841;82839;84742;86959;89115;91282;93134;95096;97267;99427;101332;103873;106111;108141;110200;112305;114418;116464;118460;120599;122830;125076;127489;129384;131417;133475;135413;141091;143372;145562;147576;150652;153748;156788;159786;162009;164243;166937		0	0.202411	0.693765	0.30154	0.520655	-0.216888
FT0297	FT0297	383.41	256.966		NI	256.951	256.967	374.049	384.758	37	184;1141;2156;3016;3671;4649;5650;6527;7500;8253;8927;9785;10747;11663;12708;13959;14666;15414;16201;16974;17669;18485;19320;20080;21733;22590;23393;24198;25172;26190;27095;28065;28729;29440;30668;31364;32204;44618;53340;54328	59.01409;156.9914;158.9896|11271.7682108014;116.030706846931;123.135969228196	0.9	0.0445866	1.3508	0.0766259	1.11562	0.140118		FT0297	FT0297	156.382	208.117	3-Hydroxysuberic acid;Diethyl L-malate;6-(2-Hydroxyethoxy)-6	1	208.117	208.117	156.382	156.382	1	7343;67525;70552;72511;74496;76888;80739;82840;84743;86960;89116;91283;93135;95097;97268;99428;101333;103874;110201;116465;118461;120600;122831;125077;127490;129385;131418;133476;135414;137250;139211;141092;143373;145563;150653;153749;156789;159787;162010;164244;166938		0	0.0175674	1.75529	0.0439186	1.35735	0.650012
FT0298	FT0298	411.79	258.07	Mizoribine;Ketamine;Ketamine	1	258.07	258.071	410.594	412.656	12	2157;3017;3672;7501;8254;9787;11664;24199;27096;28730;29441;31366;32444;33198;36233;36903;37653;40159;41606;43803;44619;45585;46492;47365;48198;49023;49915;50719;51493;52331;54329;55264;56039;56850;58318;58957;60450;64829	75.0092;88.03997;105.019|222.382884133926;883.990237082519;4907.45683661617	1	2.33646e-11	10.6314	3.86684e-10	9.41264	1.2433		FT0298	FT0298	50.229	208.159		NI	208.063	208.163	46.5528	73.6262	19	12750;19332;21034;22543;24119;27214;30448;32136;33745;35359;37046;37047;38800;40369;44665;46587;55431;60339;66300;67526;70553;72512;74497;76889;78842;80740;82841;86961;89117;91284;101334;106112;122832;125078;131419;133477;135415;137251;141093;143374;147577;150654;153750;156790;159788;162011;166939	56.04944;68.04868;69.03324;72.04424;80.04968;82.06458;84.04452;84.08002;92.01569;99.04421;104.0718;106.0645;110.0265;124.0731;126.0906;240.2015|100.418056901621;32.6385985370166;338.701952667047;30.7248964611404;30.1271504339411;237.296244850133;52.6080556879172;275.443638341785;166.886705828093;41.610099145683;30.9162931446451;68.3463590953103;288.672806335468;31.8815008749112;446.329186871566;3…	1	0.017437	1.75853	0.0436504	1.36001	-0.239834
FT0299	FT0299	282.558	258.764		NI	258.763	258.764	271.485	285.155	11	1142;8928;12288;13518;16202;16975;19321;20081;20642;28066;32052;32445;33843;34604;35571;36234;36904;37654;38345;39216;40921;41607;42298;43804;45586;46493;47366;49916;50720;54330;55265;56040;56851;57651;58319;58958;59686;61381;62277;64830;65767		0	0.0265955	1.57519	0.0491794	1.30822	-0.521106		FT0299	FT0299	339.543	208.209	2-Methyl-2-phenyl-undecane;1-Ethyl-3,5-diisopropyl-benzene;1	1	208.209	208.209	338.787	340.723	4	7344;10861;55432;60340;67527;70554;72513;74498;80741;84744;86962;89118;91285;95098;97269;101335;103875;108142;110202;112306;114419;116466;118462;120601;122833;125079;127491;129386;131420;133478;135416;137252;141094;143375;159789;162012		0	0.0182967	1.73763	0.0452919	1.34398	0.383567
FT0300	FT0300	489.414	259.023	REF_Glucose-1-Phospate[M-H]-;REF_Glucose-6-Phosphate[M-H]-;R	4	259.022	259.024	487.899	493.109	39	185;1143;2158;3018;3673;4650;5652;6529;7502;8255;8929;9788;10748;11665;12709;13519;13960;14667;15415;16203;16976;17670;18486;19322;20082;20643;21182;21734;22591;23394;24200;25173;26191;27097;28067;28731;29442;30670;31367;43194;66657;67130	62.96452;78.95935;96.96953;241.0116;259.0228|496.176070011793;158311.305529951;5842.53758826501;1751.65409821241;47893.6987022318	1	0.0324674	1.48855	0.0586611	1.23165	0.143147		FT0300	FT0300	406.173	208.135	Ciclopirox;O-Methylcorypalline;Isobutyl N-methylanthranilate	1	208.135	208.135	405.763	406.582	2	9227;17408;67528;70555;72514;74499;76890;78843;82842;84745;86963;89119;93136;95099;97270;99429;101336;103876;106113;108143;110203;112307;114420;116467;118463;120602;122834;125080;127492;129387;131421;133479;135417;137253;139212;141095;143376;145564;147578;150655;153751;156791;159790;162013;164245;166940	122.0966|211.620488427855	1	0.0787588	1.1037	0.143908	0.841914	0.168188
FT0301	FT0301	464.55	259.023	REF_Glucose-6-Phosphate[M-H]-;REF_Frct6P[M-H]-;REF_Glucose-1	4	259.022	259.024	459.567	467.244	39	186;1144;2159;3019;3674;4651;5653;6530;7503;8256;8930;9789;10749;11666;12710;13520;13961;14668;15416;16204;16977;17671;18487;19323;20083;20644;21735;22592;23395;24201;25174;26192;27098;28068;28732;29443;30671;31368;32205;54331;66658	78.95912;96.96925;138.9796;259.0215|31822.2260585693;19846.0673099154;388.22244388805;630.48615950006	1	0.0195423	1.70902	0.0378718	1.42168	0.178414		FT0301	FT0301	434.425	208.132	N,N-Diethyl-3-methoxybenzamide;Phenylalanine betaine;3,4-Met	2	208.132	208.132	434.425	434.425	1	61983;67529;70556;72515;74500;76891;78844;80742;82843;84746;86964;89120;91286;93137;95100;97271;99430;101337;103877;106114;108144;110204;112308;114421;116468;118464;120603;122835;125081;127493;129388;131422;133480;135418;137254;139213;141096;143377;145565;150656;153752;156792;159791;162014;164246;166941	107.0481|33.5325667846263	1	0.673717	0.171523	0.74452	0.128124	-0.0691094
FT0302	FT0302	489.709	260.026	1-(4-chlorophenyl)isoquinoline;2-Methoxyacetaminophen sulfat	1	260.025	260.027	488.119	493.109	26	188;1145;2160;3020;3675;4652;5654;6531;7504;8257;8931;9790;10750;11667;12711;16978;17672;18488;19324;21736;24202;25175;27100;28069;29444;31369;44620;45587;46494;47367;48199;52332;53341;54332;56041;56852;58959;61382;64831;67131		0	0.0139503	1.85542	0.0283982	1.54671	0.203694		FT0302	FT0302	48.2448	209.135	1,2-Diphenylcyclobutane;2,4-Diphenyl-1-butene	1	209.066	209.156	46.4144	62.7635	20	2414;4186;5533;7345;15868;19333;26073;30449;32137;33746;35360;37048;38801;40370;41883;48281;49912;53586;57408;66303;67530;70557;80743;82844;84747;86965;91287;95101;97272;99431;103878;106115;125082;127494;129389;135419;139214;143378;145566;147579;150657;153753;156793;159792;162015;166942	123.0793;209.1538|110.905041019649;113.224537270969	0.6	0.00407595	2.38977	0.013151	1.88104	-0.145191
FT0303	FT0303	425.598	260.075	N-Gluconyl ethanolamine;Flumequine;Flumequine	1	260.074	260.075	424.019	425.672	7	2161;4653;5655;24203;25176;27101;29445;32446;33199;34605;35572;37655;38346;39217;40160;40922;41608;42299;43805;44621;45588;46495;47368;48200;49024;49917;50721;51494;52333;53342;54333;55266;56042;56853;58960;60451;61383;64832;65768;67132	75.00891;135.0294|1593.79810644379;4406.52189846748	1	3.82064e-11	10.4179	6.19917e-10	9.20767	0.75393		FT0303	FT0303	470.945	210.087	4-Acetamido-2-amino-6-nitrotoluene;2,3-Dihydro-5-(5-methyl-2	1	210.087	210.157	469.295	472.578	33	623;2415;4187;5534;7346;9229;10862;12751;14274;15869;17409;19334;21035;24120;27215;28715;30450;32138;35361;37049;38802;41884;44666;46588;48282;49913;51684;55433;58841;60341;62452;64594;66305;67531;97273;101338;112309;120604;125083;137255;141097;147580;150658;156794;159793;166943	110.0712|69.036468908056	1	0.16381	0.785659	0.256804	0.590399	-0.0830522
FT0304	FT0304	474.644	261.069	Asp-Glu;Phenylmethyl benzeneacetate;2-Phenylethyl benzoate	2	261.05	261.073	472.518	477.567	23	189;1147;2162;3021;4654;5656;6533;7505;8258;8932;9791;10751;11668;13962;14669;16979;18489;19325;22594;24204;27102;29446;30672;35573;43806;44622;47369;48201;49918;52334;53343;54334;55267;56854;58320;58961;60452;61384;65769;67133	113.0353;127.0511;128.0349;145.0613|1481.46918771407;1156.66238657804;942.513075945998;976.018830868991	1	0.256731	0.590522	0.334295	0.47587	0.10689		FT0304	FT0304	44.7098	211.121	2-(3-Methylbutyl)-1H-pyrrolo[2,3-b]pyridine;4-(Nitrosoamino)	1	211.113	211.13	37.4393	46.7472	30	624;2416;5535;7348;9230;10863;14275;15870;19335;22545;24121;26074;28716;30452;33747;35362;37050;38803;41885;43369;44667;46589;48283;49914;51685;53588;57409;58842;60342;66308;67532;74501;84748;91288;95102;103879;110205;120605;139215;147581;150659;153754;156795;159794;162016;166944	123.0805;151.1115|689.16802440642;1586.40076202487	0.909091	0.00597311	2.2238	0.0181404	1.74135	-0.146829
FT0305	FT0305	412.179	261.131	L-Gizzerosine;Alnustone;Phaseolic acid	1	261.13	261.132	411.781	412.656	4	1146;6532;22593;28733;32447;33844;34606;35574;36235;36905;38347;39218;40161;40923;41609;42300;43807;45589;46496;47370;48202;49025;49919;50722;51495;52335;53344;55268;56855;57652;58321;58962;59687;60453;62278;64833;65770	88.04036;130.0616|12689.7009546371;1197.64862273199	1	0.0789581	1.1026	0.123746	0.907469	0.336482		FT0305	FT0305	145.854	212.163	4-Hydroxypropofol;(S,Z)-Lyratol acetate;Neocnidilide	1	212.162	212.164	143.933	150.341	12	625;24123;28717;30453;32140;35364;37051;38804;44669;46590;48284;64595;67533;72516;74502;76892;78845;80744;82845;84749;86966;89121;91289;93138;95103;97274;101339;103880;112310;120606;122836;125084;133481;135420;137256;139216;141098;143379;145567;147582;150660;153755;156796;159795;164247;166945	70.06511;152.0369|476.225742314764;1142.5769309521	1	0.412941	0.384112	0.520138	0.283882	0.0686801
FT0306	FT0306	417.134	263.015	{[(2E)-2-methyl-3-phenylprop-2-en-1-yl]oxy}sulfonic acid;{[(	1	263.013	263.043	406.689	418.25	6	12712;14670;18490;20645;27103;29447;32448;33200;33845;34607;35575;36236;36906;37656;38348;39219;40162;40924;41610;42301;43195;44623;45590;47371;48203;49026;49920;51496;52336;54335;55269;56043;56856;57653;58322;58963;60454;61385;62906;63563;64047;64455;64834;65771;66659;67134	135.0289|193.533895117665	0.8	0.108974	0.962676	0.16248	0.789201	-0.0879513		FT0306	FT0306	77.3277	212.162	4-Hydroxypropofol;(S,Z)-Lyratol acetate;Neocnidilide	1	212.162	212.162	77.3277	77.3277	1	4188;67534;70558;72517;76893;78846;80745;82846;84750;86967;89122;91290;93139;95104;97275;99432;101340;103881;106116;108145;110206;112311;114422;116469;118465;120607;122837;125085;127495;129390;131423;133482;135421;137257;139217;141099;143380;145568;147583;150661;153756;156797;159796;162017;164248;166946	89.05998|173.718272537896	1	0.0113274	1.94587	0.0305654	1.51477	0.372436
FT0307	FT0307	474.697	263.041	5-phosphonooxy-L-lysine;Deoxyuridine;2-Deoxyuridine	1	263.041	263.041	474.697	474.697	1	32206	87.00836|31.6734052827641	1							FT0307	FT0307	262.759	212.033	REF_Kynurenic Acid[M-H]-;N-Acetyl-L-glutamate 5-semialdehyde	1	212.033	212.033	262.448	263.071	2	7349;51686;67535;70559;72518;74503;76894;80746;82847;84751;86968;89123;91291;93140;95105;97276;99433;101341;103882;106117;108146;110207;112312;114423;116470;118466;120608;122838;125086;127496;129391;131424;133483;137258;139218;141100;143381;145569;147584;150662;153757;156798;159797;162018;164249;166947		0	0.000361145	3.44232	0.00162688	2.78865	0.426164
FT0308	FT0308	37.8871	265.149	Dodecyl sulfate	2	265.148	265.151	36.7361	40.165	43	190;1148;2163;3022;3676;4655;5657;6534;7506;8259;8933;9792;10752;11669;12290;12713;13521;13963;14671;15417;16205;16980;17673;18491;19326;20084;20646;21184;21737;22595;23396;24205;25177;26193;27104;28070;28734;29448;30524;30673;31370;32053;32207;62907;63564;64048	79.95764;95.95203;96.66848;96.96067;97.45887;97.51666;165.0226;264.3374;265.1493;265.6181;265.6702;265.7181;265.758;265.8185;265.9709;266.0099;266.0672;266.0986;266.1636|139688.068026467;31857.4971511442;6349.56127480032;2116777.91100641;1145.45386355408;1294.75656870647;1256.30992956685;10728.2340127282;3838342.24048394;919.851345336039;1937.30390578029;1913.46283738485;2436.38297161155;2666.149…	1	0.616471	0.210087	0.686119	0.1636	-0.0255607		FT0308	FT0308	200.379	212.058	Imidacloprid urea;Methyl 1-(1-propenylthio)propyl disulfide;	1	212.058	212.058	196.334	208.973	5	24122;27216;35363;40371;62929;67536;70560;72519;74504;76895;78847;80747;82848;84752;86969;89124;91292;93141;95106;97277;101342;106118;108147;110208;112313;116471;118467;122839;125087;127497;129392;131425;133484;135422;137259;139219;141101;143382;145570;147585;150663;153758;156799;162019;164250;166948		0	9.4028e-09	8.02674	9.97066e-08	7.00128	-0.860425
FT0309	FT0309	55.9136	265.148	Dodecyl sulfate;zinniol;STROBILACTONE A	2	265.148	265.148	55.9136	55.9136	1	30349;45591;48204;63565	96.95964;265.1471|262.926819518621;455.242352377351	1	0.196791	0.705995	0.269165	0.569982	-0.149198		FT0309	FT0309	55.3201	212.092	4-hydroxymellein_130076;4-hydroxymellein_130076;Temozolomide	2	212.092	212.092	55.3201	55.3201	1	66309;74505;84753;95107;103883;108148;120609;137260;139220;143383;156800;159798;162020;166949	195.0643;212.0928|42.3258193280958;228.236690915523	1	0.301424	0.520822	0.411826	0.385286	0.13224
FT0310	FT0310	259.109	266.09	REF_Adenosine [M-H]-;Adenosine;ADENOSINE	4	266.089	266.09	253.079	262.725	28	1149;2164;4656;6535;8261;9793;10753;12714;13522;13964;14672;15418;16206;16981;17675;18492;19327;20085;20647;21185;21738;22596;23397;24206;25178;26194;30674;31371;32449;34608;35576;36907;38349;40163;42302;59688;60455;61386;62279	107.0361;134.0468|1581.34142365975;38337.4105912326	1	2.26319e-19	18.6453	1.70254e-17	16.7689	-1.50188		FT0310	FT0310	370.117	212.089	Temozolomide;N-Methylcalystegine B2;N-lactoyl-Valine	1	212.088	212.089	369.425	371.042	10	2417;5536;7350;9231;10864;12752;14276;55434;58843;60343;67537;70561;74506;89125;91293;93142;95108;97278;99434;101343;103884;106119;108149;110209;112314;114424;116472;118468;120610;122840;125088;127498;129393;131426;133485;135423;137261;141102;147586;150664;153759;156801;159799;162021;164251;166950	212.0885|41.6831461154857	1	3.21938e-24	23.4922	1.21532e-21	20.9153	1.45129
FT0311	FT0311	38.1828	266.152	Dezocine;Azacyclonol;Lysyl-Valine	1	266.151	266.152	36.7361	40.165	41	191;1150;2165;3024;3677;4657;5658;6536;7507;8262;8934;9794;10754;11670;12291;12715;13523;13965;14673;15419;16207;16982;17676;18493;19328;20086;20648;21186;21739;22597;23398;24207;25179;26195;27105;28071;28735;29449;30675;31372;32208;62908;63566;64049;64456;66660		0	0.228527	0.641063	0.304518	0.516387	-0.0553807		FT0311	FT0311	392.696	212.104	Pyridylacetylglycine;Zalcitabine;2,3-Dideoxycytidine	1	212.104	212.104	392.696	392.696	1	26075;67538;70562;72520;74507;76896;78848;80748;82849;84754;86970;89126;91294;93143;95109;97279;99435;103885;106120;108150;110210;112315;114425;116473;118469;120611;122841;125089;127499;129394;131427;133486;135424;137262;139221;141103;143384;145571;147587;150665;153760;156802;159800;162022;164252;166951	86.09621;98.98477;124.9997|37.3632091897697;87.66266805372;180.393965164684	1	0.0016353	2.7864	0.00605526	2.21787	-0.504155
FT0312	FT0312	312.188	267.074	REF_Inosine[M-H]-;REF_Inosine [M+Cl]-;REF_Inosine[M-H]-	4	267.073	267.075	310.18	316.464	39	192;1151;2166;3025;3678;4658;5659;6537;7508;8263;8935;9795;10755;11671;12716;13524;13966;14674;15420;16208;16983;17677;18494;19329;20087;20649;21188;21740;22598;23399;24208;25180;26196;27106;28072;28736;29450;30676;31373	65.01445;80.02534;92.02524;108.02;134.023;134.6221;135.0312;149.0467;267.0733|4944.74930274829;19342.8451311862;90560.7233040815;121922.856780763;4676.4552953504;4716.77233861424;1527332.02758962;8400.3919501878;256698.305645257	1	2.50741e-18	17.6008	1.59606e-16	15.797	0.975774		FT0312	FT0312	464.256	212.042	S-Acetyl dihydroasparagusic acid;Phosphocreatine;2-Oxoargini	1	212.042	212.042	464.256	464.256	1	44668;67539;70563;72521;74508;76897;78849;82850;84755;86971;89127;91295;93144;95110;97280;99436;101344;103886;106121;108151;110211;112316;114426;116474;118470;120612;122842;125090;129395;131428;133487;135425;137263;139222;141104;143385;145572;159801;162023;164253	123.978|39.3684489710608	1	7.12035e-09	8.1475	7.67981e-08	7.11465	-1.12642
FT0313	FT0313	257.877	267.092	Moclobemide;Melatonin;Aminoglutethimide	1	267.091	267.093	255.636	262.335	12	12718;14676;15422;16210;16985;17679;18496;19331;20651;21742;22600;23401;32450;33201;33846;34609;35577;36237;36908;37657;38350;39220;40164;40925;41611;42303;44624;45592;52337;54336;57654;58323;58964;59689;60456;61387;62280;62909;63567;64835;65772		0	1.22388e-19	18.9123	9.64538e-18	17.0157	-1.73513		FT0313	FT0313	46.7683	213.116	2-Amino-3,4-dimethylimidazo[4,5-f]quinoline	1	213.113	213.118	46.047	47.7181	21	626;7351;9232;10865;15871;17410;22546;24124;26076;28718;30454;32141;33748;35365;37052;41886;44670;46591;48285;51687;53589;67540;72522;74509;76898;84756;86972;93145;95111;103887;118471;120613;125091;133488;139223;141105;143386;145573;147588;150666;153761;156803;159802;162024;164254;166952	91.05367;95.05007;97.06366;107.0852;109.0631;111.0799;123.0795;137.0583;137.0961;139.0748;153.0909|32.9347344940487;34.4700373414298;31.516399625616;38.9107906622797;35.1660947869078;42.587647988907;73.7812002896192;34.4943825216376;80.6616575425252;39.710897056284;79.4211939929937	1	0.0448321	1.34841	0.0906619	1.04258	-0.184473
FT0314	FT0314	37.8623	267.146	Histidinyl-Isoleucine;Histidinyl-Leucine;Isoleucyl-Histidine	1	267.144	267.152	36.7361	40.165	39	193;1152;2167;3026;3679;4659;5660;7509;8264;8936;9796;10756;11672;12292;12717;13525;13967;14675;15421;16209;16984;17678;18495;19330;20088;20650;21187;21741;22599;23400;24209;25181;26197;27107;28073;29451;30677;31374;32210;37658;61388;62910;63568;64050;64457;66661	96.9601;98.95576;267.1455|1798.80021723987;12719.2233167409;33037.9710137372	1	0.520437	0.283632	0.595247	0.225303	-0.0314828		FT0314	FT0314	360.118	214.953	3,5,6-Trichloro-2-pyridinol	1	214.953	214.953	348.539	370.522	21	48;2418;4189;5537;9233;14277;21036;22547;27217;32142;40372;43370;46592;61985;62242;62453;62637;62930;66312;66770;66772;70564;78850;82851;84757;89128;91296;93146;99437;101345;106122;108152;112317;114427;116475;118472;122843;127500;131429;133489;135426;137264;139224;141106;143387;145574;162025		0	0.254249	0.59474	0.361285	0.44215	-0.137889
FT0315	FT0315	312.097	268.077	3-(4-hydroxyphenyl)-N-(4-oxobutyl)prop-2-enimidic acid;Ferul	1	268.076	268.078	310.18	316.464	34	194;1153;2168;3027;3680;4660;5661;6538;7510;8265;8937;9797;10757;11673;12719;13968;14677;15423;16211;17680;18497;19332;21743;22601;23402;24210;25182;26198;27108;28074;28737;29452;30678;31375;44625;49027;52338;53345;54337		0	2.70639e-13	12.5676	5.89351e-12	11.2296	1.16254		FT0315	FT0315	321.274	214.953	3,5,6-Trichloro-2-pyridinol	1	214.953	214.953	317.997	324.341	4	62243;62454;62638;66771;67541;70565;72523;74510;76899;78851;80749;84758;86973;91297;93147;95112;97281;99438;101346;103888;106123;108153;110212;112318;114428;116476;118473;120614;122844;125092;127501;129396;131430;133490;135427;137265;139225;141107;143388;145575;147589;159803;162026;164255		0	0.0224166	1.64943	0.0529553	1.27609	-0.732081
FT0316	FT0316	37.902	268.148	Meptazinol HCl;Rotundine B;Meptazinol HCl	1	268.146	268.149	36.7361	38.3186	8	12720;16212;17681;19333;20089;20652;21744;22602;32451;33202;33847;34610;35578;36238;36909;37659;38351;39221;40165;40926;41612;42304;43196;44626;45593;46497;47372;49028;50723;54338;56857;57655;58324;58965;59690;60457;61389;62281;62911;64836;65773;66662;67135	98.95564;268.148|2899.36851393791;5688.69612768896	1	0.935275	0.0290608	0.946717	0.02378	-0.00452554		FT0316	FT0316	47.3215	215.127	NCGC00180394-02!(2S)-2-[(1S)-1-hydroxypentyl]-4-methoxy-2,3-	2	215.127	215.129	45.5218	48.5679	31	627;2419;5538;7353;9234;10867;15872;17411;19336;22548;24125;26077;27218;28719;30455;32143;33749;35366;37053;38805;41887;43371;44671;46593;48286;49915;51689;53590;55435;57410;60344;67542;74511;84759;86974;95113;120615;143389;147590;150667;153762;156804;159804;162027;164256;166953	97.06405;123.0797|106.022633750231;1279.95729841714	1	0.0283876	1.54687	0.0638753	1.19467	-0.298379
FT0317	FT0317	311.626	269.079	(+)-cis-5,6-Dihydro-5-hydroxy-4-methoxy-6-(2-phenylethyl)-2H	1	269.078	269.079	310.18	314.057	21	195;1156;2171;3029;3683;4662;5663;6541;7513;8266;8939;9800;10759;11675;24213;25185;26202;27110;28741;29454;31378;43808;44627;45594;46498;47373;48205;49029;49921;50724;51497;52339;53346;55270;56044;56858;60458;64837	135.0309;136.0337;137.0353;269.0779|8433.20215485541;2943.07508992645;3122.00385884271;2960.09569964564	1	5.53992e-13	12.2565	1.13192e-11	10.9462	1.46245		FT0317	FT0317	363.849	215.222		NI	215.222	215.223	360.825	366.305	22	7354;10868;12753;15873;17412;19337;24126;26078;28720;30456;33750;35367;37054;38806;41888;44672;49916;51690;55436;57411;58844;64596;67543;70566;72524;74512;76900;80750;86975;95114;97282;103889;110213;120616;125093;129397;131431;137266;145576;147591;150668;153763;156805;159805;164257;166954	84.08091|1994.18661805536	1	0.055858	1.25291	0.108191	0.96581	-0.177102
FT0318	FT0318	344.247	269.088	D-erythro-L-galacto-Nonulose;Aspartyl-Histidine;Histidinyl-A	1	269.087	269.088	341.987	346.296	23	196;1155;2170;3028;3682;4661;5662;6540;7511;8267;8938;9799;10758;11674;24212;25183;26200;27109;28075;28739;29453;30679;31376;43809;44628;45595;46499;47374;48206;49030;49922;50725;51498;52340;53347;54339;55271;56045;56859	59.01413;71.01381;89.02448|4402.71289039937;2799.09355952237;51602.6581663314	1	6.93253e-22	21.1591	1.43417e-19	18.8434	1.49805		FT0318	FT0318	417.588	216.021	1-Isothiocyanato-3-phenylpropane	1	216.02	216.098	416.369	419.431	20	628;2420;5539;7355;10869;12754;14278;17413;19338;21037;24127;46594;49917;51691;53591;55437;57412;58845;60345;61986;67544;74513;80751;89129;97283;101347;103890;106124;108154;110214;112319;114429;116477;118474;120617;122845;125094;127502;131432;159806;162028;164258;166955	134.0178|299.024196837077	1	1.10874e-09	8.95517	1.35016e-08	7.86961	0.425563
FT0319	FT0319	45.7774	269.161	Matrine;Matrine	1	269.131	269.204	44.2878	47.5061	27	197;1157;3684;5664;7512;8268;8940;12721;13969;14678;15424;16213;17682;18498;19334;20090;20653;21189;21745;22603;23403;24214;25184;26201;28740;30680;31377;33848;34611;36239;37660;40927;41613;42305;43197;44629;49031;59691;60459;62282;62912;63569;64051;64458;66663;67136	133.0656;183.0117;184.0196;197.0274;198.0352;269.1215;269.2487|2878.10082854113;11418.0732228529;2362.09189866854;73255.978067422;13830.0019230714;96850.7478692971;1610.71261616795	1	0.020241	1.69377	0.0390885	1.40795	-0.153513		FT0319	FT0319	359.961	216.057	Pelletierine Hydrochloride	0	216.055	216.066	359.076	360.785	9	5540;7357;17414;46596;49918;51693;53592;55440;60346;67545;70567;72525;74514;80752;82852;84760;86976;89130;93148;95115;97284;99439;101348;103891;106125;108155;110215;112320;114430;116478;118475;120618;122846;125095;127503;131433;141108;143390;147592;150669;153764;156806;159807;162029;164259;166956	98.97517|960.824490517942	1	0.835909	0.077841	0.877518	0.0567437	0.0088331
FT0320	FT0320	103.779	269.009	(4-ethyl-2-hydroxy-6-methoxyphenyl)oxidanesulfonic acid;Acet	1	269.008	269.01	102.289	107.656	8	1154;2169;3681;6539;9798;24211;26199;28738;32452;34612;36240;36910;38352;39222;40166;41614;42306;43810;44630;45596;46500;47375;48207;49032;49923;50726;51499;52341;53348;54340;55272;56046;56860;58325;59692;60460;62283;64838;65774	111.0195|408.630010598497	1	5.79164e-09	8.2372	5.54056e-08	7.25645	0.865438		FT0320	FT0320	441.745	216.064	N-Methyl-1-deoxynojirimycin;Glycerylphosphorylethanolamine;s	1	216.063	216.065	440.716	442.971	18	7356;10870;24128;27219;28721;30457;32144;33751;35368;37055;38807;40373;44673;46595;48287;51692;55439;62931;67546;70568;72526;74515;76901;80753;84761;86977;89131;91298;93149;95116;97285;101349;122847;125096;133491;137267;141109;143391;145577;147593;150670;153765;156807;162030;164260;166957	98.98413|1540.30317531564	1	4.61249e-12	11.3361	8.88375e-11	10.0514	-0.651157
FT0321	FT0321	375.814	271.009	(E)-2-Propenyl [3-(2-propenylthio)-2-propenyl] sulfate;2-Pro	1	271.004	271.018	374.687	377.796	17	3030;5665;6542;7514;8269;12722;13970;15425;17683;19335;21746;23404;24215;27111;28076;29455;30681;32453;33203;33849;35579;36241;40167;40928;41615;42307;44631;46501;48208;49033;50727;52342;53349;54341;56047;58326;58966;61390;65775;66664	79.95735;124.0069|2075.56083268754;7302.57416311897	0.727273	0.0179496	1.74594	0.0351142	1.45452	-0.16697		FT0321	FT0321	465.72	216.087	Vanillylmandelic acid;Syringic acid;3-(3,4-Dihydroxyphenyl)l	1	216.087	216.087	465.72	465.72	1	55438;67547;70569;72527;74516;76902;78852;80754;82853;84762;86978;89132;91299;93150;95117;97286;99440;101350;106126;108156;110216;112321;114431;116479;118476;120619;122848;125097;127504;129398;131434;133492;135428;137268;141110;143392;145578;147594;150671;153766;156808;159808;162031;164261;166958		0	0.151534	0.81949	0.241775	0.616588	0.0993974
FT0322	FT0322	50.572	271.119	4-Coumaroylcholine;Decarbamoylneosaxitoxin;Isopentyl beta-D-	1	271.052	271.123	48.3865	56.2421	16	3685;5666;8941;12293;12723;16214;17684;18499;19336;20654;21190;22604;23405;24216;28077;30350;32454;33204;33850;34613;36242;37661;38353;39223;40929;41616;42308;44632;45597;46502;47376;49034;52343;55273;58327;58967;59693;61391;62284;63570;64459;64839;65776;66665;67137	183.0136;197.0278;209.0271;211.0092;227.0377;271.0275|55.8075760454699;71.8882447912691;53.5561733466807;91.9236489992628;145.035275666859;131.206804264383	1	0.000403008	3.39469	0.00132075	2.87918	-0.46824		FT0322	FT0322	91.3151	217.153	Neotussilagine;2-octenoylglycine;3-octenoylglycine	1	217.152	217.154	87.6298	95.2743	21	2421;5541;15874;17415;19339;21038;22549;24129;26079;28722;30458;32145;33752;37056;40374;41889;46597;48288;49919;53593;66773;67548;70570;74517;78853;80755;82854;84763;86979;103892;114432;118477;125098;127505;135429;139226;141111;143393;145579;147595;150672;153767;156809;162032;164262	98.97526|2735.06678889772	1	0.00680345	2.16727	0.0202707	1.69313	-0.263858
FT0323	FT0323	366.471	272.062	Ketamine;Ketamine;2-Amino-5-benzoylbenzimidazole	1	272.06	272.063	362.208	368.042	17	198;1160;2172;3686;4664;5667;6543;8270;8942;9801;10760;24217;25187;26203;27112;28742;29456;34614;38354;42309;60461;64840;65777	61.98864|19093.6566582075	1	1.68554e-20	19.7733	1.64093e-18	17.7849	0.606964		FT0323	FT0323	446.228	218.102	(Z)-3-(1-Formyl-1-propenyl)pentanedioic acid;3,6-Dihydro-4-(	1	218.101	218.118	444.889	448.881	7	7358;10871;17416;51694;55441;58846;60347;70571;72528;74518;76903;80756;84764;86980;89133;93151;95118;97287;133493;137269;141112;159809;162033	87.04312;154.086|104.719823355762;998.640868216398	1	5.52315e-15	14.2578	1.76489e-13	12.7533	1.28603
FT0324	FT0324	429.1	272.009	Stepronin;batzelline C	1	272.009	272.009	428.654	429.225	3	16215;20091;30682;32455;33205;33851;34615;35580;36243;36911;37662;38355;39224;40168;40930;41617;42310;43811;44633;45598;46503;47377;49035;49924;50728;51500;53350;54342;55274;56048;56861;57656;58328;58968;59694;60462;61392;62285;65778	182.0126;211.988;253.999;272.01|107.521333083352;36.7724211260509;95.2618187151359;43.0428713946981	1	0.421323	0.375385	0.504916	0.296781	-0.0749899		FT0324	FT0324	364.567	218.131	N-Desmethylaminopyrine;Harmalol;Rimantadine	1	218.128	218.133	363.777	365.356	2	24130;37057;67549;70572;72529;74519;76904;78854;80757;82855;84765;86981;89134;91300;93152;95119;97288;101351;103893;106127;108157;110217;112322;114433;118478;120620;122849;125099;127506;129399;131435;133494;135430;137270;139227;141113;143394;145580;147596;150673;153768;156810;159810;162034;164263;166959	85.02809|316.323698880582	1	1.3772e-07	6.861	1.23197e-06	5.9094	-0.66591
FT0325	FT0325	482.88	273.032	7-hydroxy-3-phenyl-4H-chromen-4-one;6-hydroxy-2-(phenylmethy	1	273.032	273.032	482.88	482.88	1	199;33206;33852;34616;35581;36244;36912;37663;38356;39225;40169;40931;41618;42311;43812;45599;46504;47378;48209;49036;49925;50729;51501;52344;53351;55275;56049;56862;57657;58329;58969;59695;60463;61393;62286;64841;65779;67138	78.9589;96.96994|74.3087833274949;37.9965355674038	1	0.220708	0.656183	0.295766	0.529052	0.174468		FT0325	FT0325	296.269	218.081	Metyrosine;N-Acetyldopamine;N-methyl-4,6,7-trihydroxy-1,2,3,	1	218.081	218.081	296.269	296.269	1	66315;67550;70573;72530;74520;76905;78855;80758;82856;84766;86982;89135;91301;93153;95120;97289;99441;101352;103894;106128;108158;110218;112323;114434;116480;118479;120621;122850;125100;127507;129400;131436;133495;135431;137271;139228;141114;143395;145581;147597;150674;153769;156811;159811;162035;166960	130.0649|46.5631556628864	1	0.179126	0.746842	0.275102	0.560507	-0.131516
FT0326	FT0326	441.599	273.038	3,4,5-trihydroxy-6-(2-hydroxyethoxy)oxane-2-carboxylic acid;	1	272.906	273.077	437.712	442.569	10	200;5668;8271;12724;13971;16986;22605;26204;27113;32211;33207;33853;34617;35582;36245;37664;38357;40170;40932;41619;42312;44634;46505;47379;48210;49926;50730;51502;52345;53352;54343;55276;56863;57658;58330;60464;61394;62287;64842;65780;66666	78.95924;116.928;273.0371|444.543800549645;408.518994099378;766.723243081128	0.923077	0.0431908	1.36461	0.0746146	1.12718	-0.234913		FT0326	FT0326	116.389	218.21	REF_Lauric acid[M-H]-;Ethyl decanoate;2-Heptyl butyrate	1	218.21	218.211	84.633	121.892	28	629;630;2422;2423;4191;5542;7359;12755;12756;17417;17418;22550;24131;26080;26081;32146;32147;35369;38808;43372;44674;49920;49921;51695;57413;62932;62933;66316;80759;82857;86983;89136;93154;95121;103895;106129;108159;112324;116481;120622;122851;129401;131437;137272;139229;143396;145582;147598;150675;153770;156812;162036;166961	98.97489;145.0758|1189.11452467493;420.876249652846	0.83871	0.458542	0.338621	0.561829	0.250396	0.273897
FT0327	FT0327	248.203	273.029	Nigakinone;Cystathionine sulfoxide;Hydroxyzileuton	1	273.029	273.029	247.08	248.35	3	9802;18500;20655;32456;33208;33854;34618;35583;36246;36913;37665;38358;39226;40171;41620;42313;43198;43813;44635;45600;46506;47380;48211;49037;49927;51503;52346;54344;55277;56050;56864;57659;58331;58970;59696;60465;61395;62288;63571;64052;64460;64843;65781;66667;67139	213.0091|153.995591656404	1	0.000188397	3.72492	0.000671978	3.17264	-0.375764		FT0327	FT0327	59.2111	218.21	REF_Lauric acid[M-H]-;Ethyl decanoate;2-Heptyl butyrate	3	218.207	218.211	58.5182	59.2206	4	631;2424;4190;17419;67551;76906;78856;80760;82858;84767;86984;89137;93155;95122;97290;99442;101353;103896;106130;108160;110219;112325;114435;116482;118480;120623;122852;125101;127508;129402;131438;133496;135432;137273;139230;141115;143397;145583;147599;150676;153771;156813;159812;162037;164264;166962	88.07585;98.97343;218.2106|45.0326586616029;39.3625057969928;416.380023084007	1	0.280713	0.551737	0.389736	0.40923	0.242989
FT0328	FT0328	58.0899	273.115	Chlorpheniramine;Dexchlorpheniramine;Chlorpheniramine	1	273.065	273.124	56.9177	72.9731	4	5669;12294;20656;28743;32457;33209;33855;34619;35584;36247;37666;38359;39227;40172;40933;41621;42314;43814;44636;45601;46507;47381;48212;49038;49928;50731;51504;52347;54345;55278;56051;56865;57660;58332;58971;59697;60466;62289;62913;63572;64053;64461;64844;65782;66668;67140	213.0779;273.0995;273.1334|182.080516638054;30.6073713928754;73.7412218742634	1	0.0131654	1.88057	0.0270331	1.5681	-0.435252		FT0328	FT0328	387.158	218.942		NI	218.942	218.943	382.9	391.454	39	632;2425;4192;5543;7360;9235;10872;12757;14279;15875;17420;19340;21039;22551;24132;26082;27220;28723;30459;32148;33753;35370;37058;38809;40375;41890;43373;44675;46598;48289;49922;51696;53594;55442;57414;58847;60348;62934;64597;67552;166963		0	0.118071	0.927855	0.199338	0.70041	-0.107383
FT0329	FT0329	429.225	273.966		NI	273.966	273.967	428.623	430.261	7	7515;13972;15426;16216;19337;20092;30683;33210;33856;34620;35585;36248;36914;37667;39228;40173;40934;41622;42315;43815;44637;46508;49039;49929;50732;53353;54346;55279;56052;56866;57661;58333;58972;59698;60467;61396;62290;65783	100.9335;116.928|142.093107792648;1008.5842288881	1	0.260387	0.584381	0.336468	0.473057	-0.182365		FT0329	FT0329	468.388	219.002	Monomethyl phthalate;2-Hydroxy-3-(4-hydroxyphenyl)propenoic	1	219.001	219.003	467.059	469.332	3	7361;49923;60349;67553;70574;72531;74521;76907;80761;82859;84768;86985;89138;91302;93156;95123;97291;99443;101354;103897;106131;108161;110220;112326;114436;116483;118481;120624;122853;125102;127509;129403;131439;135433;137274;139231;141116;143398;147600;150677;153772;156814;159813;162038;164265;166964	118.9205|148.565042843904	1	4.61587e-15	14.3357	1.51521e-13	12.8195	0.533097
FT0330	FT0330	440.312	274.093	Sarmentosin;Ethenodeoxyadenosine;Penciclovir	1	274.091	274.094	438.215	441.263	16	201;1161;2173;3687;4665;5670;6544;8272;8943;9803;10761;24218;25188;27114;28744;29457;34621;38360;42316;43816;46509;47382;49040;49930;50733;58973;60468;64845;65784;66669	168.103;256.083|290.161778410082;1359.10308453204	0.714286	1.9849e-22	21.7023	5.47502e-20	19.2616	2.38515		FT0330	FT0330	441.918	219.005	Aspirin;NCGC00381343-01!3-hydroxy-7-methoxy-3H-2-benzofuran-	2	219.005	219.005	441.918	441.918	1	66774;67554;70575;72532;74522;76908;78857;80762;82860;84769;86986;89139;91303;93157;95124;97292;99444;101355;103898;106132;108162;110221;112327;114437;116484;118482;120625;122854;125103;127510;129404;131440;133497;135434;137275;139232;141117;143399;145584;147601;150678;153773;156815;159814;162039;164266	65.03801;93.03208;121.0297|90.9728702712229;39.9212890393791;34.2660897643867	1	6.23308e-05	4.2053	0.000339537	3.46911	0.294962
FT0331	FT0331	461.852	274.104	gamma-Glutamylglutamine;Glu-Gln;Norophthalmic acid	4	274.103	274.105	460.897	462.717	9	12725;13973;14679;15427;16217;17685;19338;20657;21747;32458;33211;33857;34622;35586;36249;36915;37668;38361;39229;40174;40935;41623;42317;44638;49041;50734;52348;54347;56053;56867;57662;58334;58974;59699;60469;61397;62291;64846;65785	127.0509;128.0343;145.0612|244.824443328556;390.087753138539;617.839079478095	1	3.06798e-07	6.51315	2.16064e-06	5.66542	-0.773005		FT0331	FT0331	126.145	219.04	Coniferyl alcohol;4-Ethoxy-3-methoxybenzaldehyde;2-Phenyl-1,	1	219.039	219.04	123.148	130.042	10	24133;28724;30460;33754;35371;41892;44676;46599;48290;57415;67555;70576;72533;74523;76909;78858;80763;82861;84770;86987;89140;91304;93158;95125;97293;101356;103899;110222;116485;118483;120626;125104;133498;135435;137276;139233;143400;145585;147602;153774;156816;159815;162040;166965	54.98592;98.97493|348.2192272259;4050.09980088929	1	0.000705475	3.15152	0.0029467	2.53066	-0.249909
FT0332	FT0332	401.763	275.039	Suprofen S-oxide;Thiophene-4,5-epoxide;Propyl 1-(propylsulfi	1	275.039	275.039	401.763	401.763	1	202;33212;33858;35587;36250;36916;37669;38362;40175;40936;42318;57663;58335;59700;62292	117.0195;135.0298|41.8923863829747;40.1092624002217	1	4.03384e-05	4.39428	0.000168586	3.77318	0.815311		FT0332	FT0332	46.5553	219.139	(R)-Pterosin B;Dimethylbenzyl carbinyl crotonate;Isoamyl cin	1	219.133	219.142	46.073	47.7181	13	2426;7362;9236;17421;22552;26083;27221;32149;41891;46600;48291;49924;53595;67556;70577;74524;76910;82862;84771;86988;89141;93159;95126;99445;106133;108163;112328;114438;116486;118484;120627;125105;127511;135436;139234;141118;143401;145586;147603;150679;153775;156817;159816;162041;164267;166966		0	0.0515185	1.28804	0.101504	0.993515	-0.119193
FT0333	FT0333	473.119	275.089	REF_Anserine[M+H]+;gamma-Glutamylglutamic acid;Glutamylgluta	3	275.088	275.091	470.65	476.236	36	203;1162;2174;3031;3688;4666;5671;6545;7516;8273;8944;9804;10762;11676;12726;13974;14681;15428;16218;16987;17686;18501;19339;20658;21748;22606;23406;24219;25189;26206;27115;28078;28745;29458;30684;31379;44639;52349;54348	102.0558;127.0508;128.0349;146.0456|15095.6193448141;2385.12942442993;35441.9114439511;23465.874238964	1	0.000117146	3.93127	0.000440628	3.35593	0.336045		FT0333	FT0333	403.539	219.135	Isoleucyl-Serine;Leucyl-Serine;Serylisoleucine	1	219.133	219.136	402.834	404.073	4	7363;10873;15876;60350;67557;70578;72534;74525;76911;80764;84772;86989;91305;93160;95127;97294;99446;101357;103900;106134;108164;110223;112329;114439;116487;118485;120628;122855;125106;127512;129405;131441;133499;135437;137277;139235;141119;143402;147604;150680;153776;156818;159817;162042;164268;166967	70.0657;88.07536|120.260885258466;400.287674210966	1	2.56502e-11	10.5909	4.34213e-10	9.3623	0.812226
FT0334	FT0334	375.739	275.032	3-(6-hydroxy-7-methoxy-2H-1,3-benzodioxol-5-yl)propanoic aci	1	275.032	275.033	372.783	378.695	2	14680;32055;32459;33213;33859;34623;35588;36251;36917;37670;38363;39230;40176;40937;41624;42319;43817;44640;45602;47383;48213;49042;49931;50735;51505;52350;53354;55280;56054;56868;57664;58336;58975;59701;60470;61398;62293;64847;65786	79.95743;124.007;128.0351|47.426305800704;253.749186626855;31.4360255423594	1	0.189802	0.721699	0.261064	0.583253	0.197404		FT0334	FT0334	446.42	219.098	Glutamylalanine;gamma-Glutamylalanine;Alanyl-Glutamic acid	1	219.098	219.098	446.42	446.42	1	55443;67558;70579;72535;74526;76912;78859;80765;82863;84773;86990;89142;91306;93161;95128;97295;99447;101358;103901;106135;108165;110224;112330;114440;116488;118486;120629;122856;125107;127513;129406;131442;133500;135438;137278;141120;143403;145587;147605;150681;153777;156819;159818;162043;164269;166968	136.9322|31.5227627166109	1	6.13746e-09	8.21201	6.71863e-08	7.17272	0.32901
FT0335	FT0335	438.672	274.962		NI	274.962	274.962	438.672	438.672	1	32212;32460;35589;36252;41625;59702;63573;64054	84.93925;99.92639;99.94871;100.9336;116.9281;125.9652;141.922;143.9749|184.921628099682;33.3822848388934;31.1417232458467;682.558912901052;669.106716231625;302.989526049794;31.0915326208146;36.7027652754757	1	0.0496582	1.30401	0.0842053	1.07466	0.156468		FT0335	FT0335	428.294	220.019	3-Hydroxy-2-methylpyridine-4,5-dicarboxylate;4-hydroxy-3-nit	1	220.018	220.021	426.564	430.329	38	633;2427;4193;5544;7364;9237;10874;12758;14280;15877;17422;19341;21040;22553;24134;27222;28725;30461;32150;33755;35372;37059;38810;40376;41893;43374;44677;46601;48292;49925;51697;53596;55444;57416;58848;60351;62935;64598;67559;101359;147606;150682;153778;156820;164270;166969	62.98169;104.9919|3508.04646364835;2302.08751242541	0.958904	0.373586	0.42761	0.483446	0.315652	-0.0447186
FT0336	FT0336	54.932	275.151	4-Hydroxycinnamoylagmatine;Coumaroyl agmatine (isomer of 129	1	275.147	275.169	46.4371	56.9177	6	204;5672;10763;12295;21191;26207;33214;33860;34624;35590;36253;37671;38364;39231;40177;40938;42320;43818;44641;45603;46510;47384;48214;49043;49932;50736;51506;52351;53355;55281;56055;56869;57665;58337;59703;60471;61399;62294;62914;63574;64055;64848;65787;66670;67141	79.95739;80.96439;275.1684|912.44200450088;87.9980215382965;1957.66815324564	1	0.00665333	2.17696	0.0148801	1.82739	-0.307888		FT0336	FT0336	356.834	220.117	REF_Pantothenic acid[M+H]+;Pantothenic acid (Not validated);	4	220.113	220.118	353.83	364.415	38	634;2428;4194;5546;7365;9239;10875;12759;14281;15878;17423;19342;21041;22554;24135;27223;28726;30462;32151;33756;35373;37060;38811;40377;41894;44678;46602;48293;49926;51699;53597;55445;57417;58849;60352;62936;64599;66775;67560;101360;125108;147607;150683;153779;164271	67.05395;70.02889;72.0444;90.0545;95.04899;98.02279;124.075;142.0855|307.328154977156;352.934088327044;437.647799696425;401.161924059753;141.573113612115;334.494518274664;497.134565723283;139.980520718943	0.9	0.00157565	2.80254	0.00589501	2.22952	-0.142219
FT0337	FT0337	344.423	277.025	Bretylium;Benzoyl peroxide;2,4,5,6-Phenanthrenetetrol	1	277.024	277.055	342.468	345.86	10	205;1163;4668;12727;15429;18502;21749;25190;27117;29459;33861;34625;35591;36918;37672;38365;39232;40178;40939;41626;42321;43199;44642;45604;46511;48215;49044;49933;51507;52352;53356;56056;56870;57666;58976;60472;61400;64849;65788;67142	89.02402;115.0203;143.0015;187.0423;214.9876|101.408740467605;335.120125344071;168.376280025335;642.462493131266;171.065888455439	1	0.520283	0.28376	0.595247	0.225303	0.0763375		FT0337	FT0337	331.053	220.117	REF_Pantothenic acid[M-H]-;REF_Pantothenic acid[M+H]+;Pantot	3	220.117	220.118	323.645	332.998	11	2429;5545;7366;9238;14282;15879;19343;48294;49927;51698;55446;67561;70580;74527;82864;84774;91307;95129;97296;99448;101361;103902;108166;110225;112331;114441;116489;118487;120630;122857;125109;127514;129407;137279;141121;143404;145588;153780;156821;159819;162044;164272	100.0759;142.0862;146.0814;160.0964|224.993503059863;360.575435400023;163.812519244561;278.004845628209	0.916667	0.0653829	1.18454	0.123472	0.908431	0.351836
FT0338	FT0338	319.945	277.025	Bretylium;Benzoyl peroxide;2,4,5,6-Phenanthrenetetrol	1	277.024	277.031	318.7	320.109	4	206;4667;8274;27116;33215;33862;34626;35592;36919;37673;38366;40179;40940;41627;42322;43819;45605;46512;47385;48216;49045;49934;50737;51508;52353;55282;56057;56871;57667;58338;58977;61401;62295;64850;65789	89.02438;140.9859;143.0028;186.9921;214.9876;277.0258|97.0402603811579;112.95604990511;274.755182758663;69.0725934091688;234.327828984698;65.8570505987086	1	0.0596782	1.22418	0.0975925	1.01058	0.271636		FT0338	FT0338	433.062	221.018	Homovanillic acid;Isohomovanillic acid;3,4-Dihydroxyhydrocin	1	221.018	221.02	428.831	435.306	30	635;5547;12761;14283;17424;19344;21042;22555;24136;26084;27224;28728;30464;32152;33758;35374;37061;38812;40378;41895;43375;44680;46603;48295;49928;51700;53598;55448;60353;64600;67562;72536;74528;78860;80766;82865;89143;141122;143405;147608;150684;153781;159820;164273;166970		0	1.11475e-18	17.9528	6.89866e-17	16.1612	-0.644133
FT0339	FT0339	418.344	276.992	[(2Z)-3-oxo-2-(phenylmethylidene)propoxy]sulfonic acid;{3-[(	1	276.991	276.993	416.481	419.181	6	12296;13527;16988;20093;30685;32213;32461;33216;33863;34627;35593;36254;36920;37674;38367;39233;40180;40941;41628;42323;43820;45606;46513;47386;48217;49935;50738;51509;53357;54349;55283;56058;56872;57668;58339;58978;59704;60473;61402;62296;63575;64056;64462;65790;66671	59.01457;68.99571;111.0091;112.985;132.9925;151|83.4291197517377;176.803904726766;43.7591005910917;170.769953674997;31.0679458675452;93.4513530352064	1	6.36044e-07	6.19651	4.1443e-06	5.38255	-0.392473		FT0339	FT0339	361.746	221.133	2-Dodecenal;(Z,Z)-3,6-Dodecadien-1-ol;Cyclododecanone	1	221.12	221.146	359.076	364.415	2	7367;66776;67563;70581;72537;74529;76913;80767;82866;84775;86991;89144;91308;93162;95130;97297;99449;101362;103903;106136;108167;110226;112332;114442;116490;118488;120631;122858;125110;127515;129408;131443;133501;135439;137280;139236;141123;143406;145589;147609;150685;153782;156822;159821;162045;164274	60.08099;104.1065|57.5303358463717;621.36977603289	1	0.135035	0.869553	0.221249	0.655119	-0.069262
FT0340	FT0340	47.2544	277.176	Ipomeatetrahydrofuran;NCGC00381348-01_C15H28O3_1,2-Cyclohexa	1	277.161	277.186	43.5871	50.3285	24	207;1164;3032;3689;4669;5673;10764;11677;12728;13528;13975;16219;17687;18503;19340;23407;24220;25191;26208;27118;29460;30686;31380;32214;33864;37675;38368;39234;40181;40942;43200;46514;47387;49046;52354;53358;54350;55284;56059;60474;61403;62915;63576;64057;66672	79.95725;205.1596;233.1905;277.1838|47432.7749839411;2624.51536368067;2952.97415247977;176520.895409538	1	0.457087	0.340001	0.536587	0.27036	-0.0841348		FT0340	FT0340	386.13	220.94		NI	220.94	220.942	382.9	387.744	8	10877;12760;26085;28727;30463;33757;44679;58850;67564;70582;72538;74530;76914;78861;80768;86992;89145;91309;93163;95131;97298;99450;103904;110227;114443;116491;118489;120632;122859;125111;129409;131444;133502;135440;137281;139237;141124;145590;159822;162046		0	0.264684	0.577273	0.371857	0.429623	-0.105199
FT0341	FT0341	428.941	278.027		NI	278.025	278.061	427.538	439.897	24	208;1165;3690;4670;6546;7517;8275;9805;10765;11678;12729;14682;15430;16220;16989;18504;22607;23408;24221;25192;26209;27119;28746;29461;33865;34628;36921;40182;43201;44643;45607;49936;51510;52355;53359;54351;55285;60475;64058;64463;64851;65791;66673;67143	71.01383;152.0329;154.0116;178.0118;196.0225|1317.66657366476;1080.16435479689;1173.54015388686;2511.72944323472;12355.2413537266	0.83871	0.216726	0.664088	0.290902	0.536253	-0.093447		FT0341	FT0341	66.0744	221.023	3-Dechloroethylifosfamide;2-Dechloroethylifosfamide;Isohomov	1	221.023	221.023	66.0744	66.0744	1	12762;70583;72539;74531;76915;78862;80769;82867;86993;89146;91310;93164;95132;97299;99451;101363;103905;106137;108168;112333;114444;116492;118490;120633;122860;127516;129410;131445;133503;135441;137282;139238;141125;143407;145591;150686;153783;156823;159823;162047;164275;166971	98.97694|43.5504477985944	1	0.129925	0.886307	0.215117	0.667325	0.329668
FT0342	FT0342	47.5671	278.188	NCGC00385670-01!N-(10-hydroxy-10-methylundecyl)acetamide	1	278.188	278.188	47.5671	47.5671	1	29462;32462;33217;33866;34629;35594;36255;36922;37676;38369;39235;40183;40943;41629;42324;43202;43821;44644;45608;46515;47388;48218;49047;49937;50739;51511;52356;53360;54352;55286;56060;56873;57669;58340;58979;59705;60476;61404;62916;63577;64852;65792;66674;67144		0	0.933765	0.0297624	0.946717	0.02378	-0.00996192		FT0342	FT0342	44.4208	221.12	1-(5-Acetyl-2-hydroxyphenyl)-3-methyl-1-butanone;Ethyl methy	1	221.108	221.147	42.6872	46.6945	4	14284;43376;49929;60354;67565;70584;72540;74532;76916;78863;80770;82868;84776;89147;91311;93165;95133;97300;99452;101364;103906;106138;108169;110228;112334;114445;116493;118491;120634;122861;127517;129411;131446;135442;137283;139239;141126;143408;147610;150687;153784;156824;159824;162048;164276;166972	123.0807;163.1112;179.1061;202.0786;221.1023;221.1172|62.2623651993933;51.6067259491706;41.6849517364312;35.9006097240751;67.5941087312083;35.0503887807236	1	0.162898	0.788085	0.255798	0.592102	-0.0692081
FT0343	FT0343	280.722	279.039	REF_Uridine[M+Cl]-;Uridine;Uridine (Not validated)	2	279.038	279.039	278.643	287.164	20	209;1166;2176;3033;3692;4672;5675;6547;7519;8276;9807;10766;11679;24222;25194;26211;27120;28747;29463;30688;40184;43822;44645;45609;46516;47389;48219;49048;49938;50740;51512;52357;53361;54353;55287;56061;56874;60477;65793	88.03989;200.0568;241.124;243.0623|380.019278241845;107.167248997189;797.323603040446;276.283041100609	1	3.10354e-09	8.50814	3.16066e-08	7.50022	0.762985		FT0343	FT0343	126.743	222.014	O-Phosphohomoserine;O-Phosphothreonine;Iminoerythrose 4-phos	1	222.013	222.014	122.314	133.73	21	49;636;2430;9240;10878;12763;15880;22556;26086;28729;30465;33759;41896;43377;44681;46604;48296;57418;58851;62937;64601;74533;76917;78864;86994;91312;93166;95134;99453;103907;110229;114446;116494;118492;120635;133504;135443;137284;139240;145592;147611;150688;156825;166973	98.97491;98.98558;101.9502|141.468429139315;128.703156336238;682.758722905169	1	0.0458633	1.33853	0.0921907	1.03531	-0.192806
FT0344	FT0344	237.08	279.039	REF_Uridine[M+Cl]-;Uridine (Not validated);Uridine	2	279.038	279.04	233.218	247.679	27	1167;2175;3691;4671;5674;6548;7518;8945;9806;10767;11680;12730;13976;14683;15431;16221;16990;17688;21750;23409;24223;25193;26210;28079;28748;30687;31381;32463;34630;39236;44646;50741;51513;52358;53362;54354;56062;59706;62297	243.0622|770.441959717544	0.941176	1.08072e-05	4.96629	5.37113e-05	4.26993	0.321716		FT0344	FT0344	508.72	222.027	Phosphocholine	1	222.027	222.029	505.058	509.595	6	24137;27225;28730;35375;37062;55449;67566;70585;72541;74534;76918;78865;80771;82869;84777;86995;89148;91313;93167;95135;97301;101365;108170;110230;112335;118493;120636;122862;125112;127518;129412;131447;133505;135444;137285;141127;143409;145593;147612;159825;162049		0	2.65617e-07	6.57574	2.26856e-06	5.64425	-0.283111
FT0345	FT0345	372.783	279.06	REF_Biotin;Flurbiprofen;Flurbiprofen (Ansaid)	1	279.06	279.06	372.783	372.783	1	32056;32464;34631;58980;62298	128.0349|296.735302438438	1	0.0869858	1.06055	0.133669	0.873969	0.122188		FT0345	FT0345	474.577	223.118	Dexmedetomidine HCl (Precedex);Ecgoninium Methyl Ester(1+);I	2	223.117	223.119	473.272	476.033	33	638;2431;4195;5549;7368;9241;10879;12764;14285;15881;17425;19345;21043;24138;28731;30466;32153;33760;35376;37063;38813;40379;41897;43378;44682;46605;48297;49930;51701;53599;55450;60355;62938;67567;97302;101366;103908;141128;143410;147613;150689;153785;156826;162050;164277;166974	95.06032|410.728946346944	1	0.101581	0.993186	0.176065	0.754327	-0.0704848
FT0346	FT0346	48.9843	279.23	Linoleic acid;Linoelaidic acid;10E,12Z-Octadecadienoic acid	1	279.194	279.233	46.0785	50.9375	27	210;1168;2177;3034;3693;4673;5676;6549;7520;8277;8946;9808;10768;11681;12731;13977;14684;17689;20659;22608;24224;26212;27121;28080;28749;30689;31382;43203;44647;47390;48220;49049;50742;51514;52359;54355;55288;56875;58341;62299;62917;63578;64059;64464;66675;67145	279.182;279.233|555.510415299048;38005.9451979619	0.777778	3.91651e-05	4.4071	0.000164513	3.7838	0.254455		FT0346	FT0346	517.095	223.074	L-CYSTATHIONINE;Cystathionine;Cysteinyl-Threonine	4	223.074	223.074	517.095	517.095	1	66318;82870;84778;103909;114447	88.02137;134.0266|657.898235690821;77.8035807779517	1	0.976645	0.0102632	0.982632	0.00760903	0.00249087
FT0347	FT0347	49.3532	280.235		NI	280.233	280.235	48.9843	50.8731	5	1169;6550;9809;10769;31383;32465;33867;34632;35595;36256;36923;38370;39237;40185;42325;43204;43823;44648;45610;46517;47391;48221;49050;49939;50743;51515;52360;53363;54356;55289;56063;56876;57670;58342;58981;59707;60478;61405;62300;62918;63579;64060;64465;64853;66676;67146		0	1.84084e-05	4.73499	8.4863e-05	4.07128	0.336597		FT0347	FT0347	47.3215	223.138	Spermine dialdehyde;Hexamethylene bisacetamide	1	223.131	223.149	45.4224	48.3918	11	637;7369;15882;17426;24139;26087;28732;35377;38814;41898;49931;67568;72542;74535;76919;80772;82871;84779;86996;93168;95136;97303;103910;108171;110231;112336;116495;120637;125113;127519;129413;131448;135445;137286;139241;141129;143411;145594;147614;150690;153786;156827;159826;162051;164278;166975	121.0274;123.0806;149.0231;191.0006;207.0326|50.7820674236925;39.6921397208999;571.377041532989;83.766549924934;91.0468487416921	1	0.0246084	1.60892	0.0572025	1.24259	-0.128618
FT0348	FT0348	280.854	281.036	Floxuridine;5'-Deoxy-5-fluorouridine	1	281.035	281.037	278.643	283.044	13	211;1170;3694;4674;5678;6552;7522;8278;10771;11682;24225;25196;26214;33868;34633;40186;40944;43824;44649;45611;46518;47392;48222;49051;49940;50744;51516;52361;53364;54357;55290;56064;56877;59708;60479;61406;62301;64854;65794	243.0629|34.1254978221173	1	3.43483e-08	7.46409	2.80032e-07	6.55279	0.687654		FT0348	FT0348	47.5068	224.18		NI	224.177	224.183	42.0917	48.1543	9	50;12765;21044;27226;40380;44683;46606;55452;60356;70586;72543;74536;76920;78866;80773;82872;86997;89149;91314;93169;97304;99454;101367;106139;108172;110232;112337;114448;116496;118494;122863;125114;131449;133506;135446;137287;141130;143412;147615;150691;153787;156828;159827;162052;164279;166976	55.05461;57.07025;59.0491;63.04414;73.06514;83.08496;89.05976;101.096;107.0703;133.0856;145.122;151.0963;207.1583|5178.65929203931;13207.638947811;235.35976047939;630.423952082993;554.613682028129;1089.61369030237;31315.2845937812;6441.5799026616;374.854007138175;6730.65117658203;2533.68828539567;7150.07668603061;5541.72912928127	1	0.0137254	1.86248	0.0358074	1.44603	-0.134992
FT0349	FT0349	241.152	281.036	Floxuridine;5'-Deoxy-5-fluorouridine	1	281.035	281.037	233.675	246.339	21	1171;2178;3695;5677;6551;7521;8947;9810;10770;11683;12732;13978;15432;16991;17690;21751;25195;26213;28081;28750;31384;32466;34634;36257;39238;44650;46519;48223;50745;51517;52362;53365;54358;56065;56878;57671;59709;62302;64855	281.2489|251.544624988748	1	5.54243e-07	6.2563	3.65447e-06	5.43718	0.40687		FT0349	FT0349	473.843	225.015	Bergaptol;Xanthotoxol;Erinapyrone C	1	225.015	225.015	473.843	473.843	1	60357;67569;70587;72544;74537;76921;78867;80774;82873;84780;86998;89150;91315;93170;95137;97305;99455;103911;106140;108173;110233;112338;114449;116497;118495;120638;122864;127520;129414;131450;133507;135447;137288;139242;141131;143413;153788;159828;162053;164280;166977		0	0.193867	0.712496	0.291225	0.535772	0.273933
FT0350	FT0350	49.051	281.248	REF_Oleic acid[M-H]-;Vaccenic acid;Elaidic acid	4	281.22	281.251	46.4197	50.9375	36	212;1172;2179;3035;3696;4675;5679;6553;7523;8279;8948;9811;10772;11684;12297;12733;13529;14685;16222;16992;17691;18505;19341;21192;21752;22609;23410;24226;25197;26215;27122;28082;28751;29464;30690;31385;45612;47393;52363;53366;62919;63580;64061;64466;66677;67147	280.3883;281.2489|1357.52961325804;504469.098874859	1	1.39691e-15	14.8548	4.44593e-14	13.352	0.583792		FT0350	FT0350	444.933	225.016	Xanthotoxol;Erinapyrone C;Bergaptol	1	225.016	225.016	444.933	444.933	1	66777;67570;70588;72545;74538;76922;78868;80775;82874;84781;86999;89151;91316;93171;95138;97306;99456;101368;103912;106141;108174;110234;112339;114450;116498;118496;120639;122865;125115;127521;129415;131451;133508;135448;137289;139243;141132;143414;145595;147616;150692;153789;156829;159829;162054;164281	98.98421|36.6418795918491	1	0.948611	0.0229119	0.963413	0.0161875	0.0137346
FT0351	FT0351	339.767	282.155	Histidinyl-Lysine;Lysyl-Histidine;Cadralazine	1	282.084	282.156	337.07	357.625	47	213;1173;2180;3037;3697;3698;4676;4677;5680;5681;6554;7524;8280;8949;9812;10773;11685;11686;12735;12736;13530;13980;14686;15433;16223;16993;17692;18506;19342;20094;20660;21753;22610;23411;24227;25198;25199;26218;27123;28083;28084;28753;29465;30691;31386;31387;32058;54359	89.02459|518992.207676074	0.813559	0.0258361	1.58777	0.0478822	1.31983	0.197794		FT0351	FT0351	286.924	225.127	2-(2-phenylcyclobutyl)phenol;3-(2-phenylcyclobutyl)phenol;4-	1	225.127	225.128	283.75	289.154	39	639;2432;4196;5550;7370;9242;10880;12766;14286;15883;17427;19346;21045;22557;24140;26088;27227;28733;30467;32154;33761;35378;37064;38815;40381;41899;43380;44684;46607;48298;49932;51702;53600;55453;57419;58852;60358;62939;64602;147617;150693;153790;164282;166978	125.1121|375.703586424211	1	0.214775	0.668016	0.315846	0.500524	-0.18124
FT0352	FT0352	376.399	281.997	Risedronate;Pyridoxal 5'-phosphate	1	281.996	281.997	375.847	376.938	4	3036;12734;13979;26216;32467;33218;33869;35596;36258;36924;37677;38371;39239;40187;40945;41630;42326;44651;46520;47394;48224;49052;49941;50746;51518;52364;53367;54360;55291;56066;56879;57672;58343;59710;60480;61407;62303;64856;65795;66678	79.95736;124.007|100.309762673667;611.246042439578	1	0.867078	0.0619416	0.895765	0.0478061	-0.0173773		FT0352	FT0352	46.0555	225.109	Sebacic acid;NCGC00180533-02!2-[5-(2-hydroxypropyl)oxolan-2-	2	225.103	225.143	45.1969	48.2205	21	640;2433;5551;7371;9243;10881;15884;17428;19347;22558;26089;30468;35379;37065;43379;46608;48299;49933;53601;55454;57420;67571;74539;84782;87000;95139;99457;103913;106142;110235;112340;118497;120640;122866;127522;135449;143415;145596;147618;150694;153791;156830;159830;162055;164283;166979	77.0388;105.0333;107.0852;109.101;149.1319;165.0687;197.0961|525.470828542004;569.847470014241;119.78135075898;103.757734419892;285.108964429548;536.728297155149;863.534919581143	1	4.74362e-05	4.32389	0.000266873	3.5737	-0.291462
FT0353	FT0353	49.0158	282.252		NI	282.251	282.254	47.6557	50.9375	33	214;1174;2181;3699;4678;5682;6555;7525;8281;8950;9813;10774;11687;12737;14687;15434;16224;17693;18507;19343;20661;21754;22611;23412;24228;25200;26217;27124;28085;28752;29466;30692;31388;34635;43205;44652;45613;49053;52365;54361;62920;63581;64062;64467;66679;67148		0	1.2036e-16	15.9195	5.242e-15	14.2805	0.579377		FT0353	FT0353	125.102	226.179	Eremopetasinorol;(S,E)-Lyratol propanoate;(5alpha,8beta,9bet	1	226.179	226.18	109.629	131.298	42	51;641;2434;4197;5552;7372;9244;10882;12767;14287;15885;17429;19348;21046;22559;24141;26090;27228;28734;30469;32155;33762;35380;37066;38816;40383;41900;43381;44685;46609;48301;49934;51703;53602;55455;57421;58853;60359;62940;64603;66320;66778;147619;150695;153792;156831	69.03324;92.01469;110.0263|162.794486056373;35.1266866449976;192.056020928899	1	0.32053	0.494131	0.430912	0.365611	-0.0943515
FT0354	FT0354	412.845	283.112	Articaine HCl;(S)-Pterosin A;Illudin C2	1	283.043	283.114	406.619	423.239	43	215;1176;2182;3039;3700;4680;5684;6556;7527;8283;8952;9815;10776;11688;12298;12739;13532;13981;14689;15436;16226;16995;17695;18509;19345;20096;20663;21194;21756;22612;23413;24229;25201;26219;27125;28087;28755;29468;30502;30503;30693;31390;32215;63582;64468;66680	87.77656;88.04049;97.02788;112.0514;130.0622;152.0437;199.0699;201.0401;223.0814;241.0917;265.103;283.1134|1453.71570042862;629992.80877576;1593.36257022236;24045.2445339042;113510.193954328;12506.8001779338;13666.6336639982;5518.84126616445;5348.89948258238;34774.1087925244;2763.73049177732;12395.8867446031	1	0.308389	0.510901	0.392	0.406714	-0.045061		FT0354	FT0354	79.365	226.179	NCGC00380942-01_C13H20O2_1H-Indene-3-carboxylic acid, 3a,4,5	2	226.177	226.179	43.1942	89.0568	23	642;2435;4198;4199;9245;17430;19349;26091;28735;35381;40384;43382;44686;48300;53603;55456;57422;60360;60361;62941;62942;64604;66779;67572;76923;78869;82875;84783;87001;89152;95140;97307;99458;103914;108175;110236;112341;116499;118498;122867;129416;133509;135450;143416;147620;150696;153793;156832;164284	55.05479;67.05435;79.05362;81.07064;91.05507;95.0853;107.0854;131.0846;167.0701;173.1343;183.0898;226.1435|34.1461668777058;37.6842503183354;44.3477145250647;117.738795144487;41.7709638278239;72.2371832223047;35.7166419783937;49.1547591580286;96.8409347953923;69.7831624590322;46.7024314227331;30.3822326054842	1	0.0699073	1.15548	0.130952	0.882887	-0.180908
FT0355	FT0355	394.7	283.043	Carbadox	1	283.042	283.044	389.303	396.628	27	1175;3038;4679;5683;7526;8282;8951;9814;10775;12738;13531;14688;15435;16225;16994;17694;18508;19344;20095;20662;21193;21755;28086;28754;29467;31389;32059;32468;33870;35597;37678;42327;43206;45614;56067;56880;57673;58344;58982;59711;64063;64469;64857;67149	201.04|3748.12335302453	1	0.000156921	3.80432	0.000572037	3.24258	-0.29912		FT0355	FT0355	418.369	226.987	2,4-diaminobenzenesulfonic acid	1	226.986	227.043	416.319	419.719	34	52;643;2436;4201;7373;9246;10883;12769;14288;19351;21048;22561;24142;26092;27229;28736;30470;32157;33763;35382;37067;38817;40385;41901;43383;44687;46610;48302;49936;51705;55457;62943;64605;66780;76924;89153;91317;137290;141133;143417;145597;147621;150697;153794;156833;164285	123.0905;141.1013;227.1377|42.9627174689358;85.9973558397542;129.409433516946	1	0.0344009	1.46343	0.0740806	1.1303	-0.189789
FT0356	FT0356	49.0158	283.264	REF_Stearic acid [M-H]-;Stearic acid;Ethyl hexadecanoate	2	283.264	283.266	46.4155	51.3764	43	216;1177;2183;3040;3701;4681;5685;6557;7528;8284;8953;9816;10777;11689;12299;12740;13533;13982;14690;15437;16227;16996;17696;18510;19346;20097;20664;21195;21757;22613;23414;24230;25202;26220;27126;28088;28756;29469;30504;30694;31391;32060;32216;62921;63583;64470	265.2534;282.3965;283.1103;283.1913;283.2645|549.702546136987;668.225370392503;822.04985268996;308.845104697878;264343.758263192	1	0.396448	0.401814	0.480323	0.318466	0.0475408		FT0356	FT0356	470.881	227.114	REF_Carnosine[M+H]+;Carnosine;Carnosine	4	227.113	227.114	467.871	472.578	41	53;644;2437;4200;5553;7374;9247;10884;12768;14289;15886;17431;19350;21047;22560;24143;26093;27230;28737;30471;32156;33764;35383;37068;38818;40386;41902;43384;44688;46611;48303;49935;51704;53604;55458;57423;58854;60362;62944;64606;66321;147622;150698;153795;156834;166980	56.04968;68.04969;81.04465;82.05254;83.06023;93.04453;95.06007;110.071;122.0709;146.0706;152.0813;156.0765;164.0814;181.1084;210.0868|5114.33344764415;3681.92549366648;2804.3067618454;3829.654198916;38070.7545722124;26469.8655698444;25631.6078934553;217569.556227562;21213.1723694038;4195.70194387175;2611.37573061145;37922.4154613453;14384.1931638057;3900.00015867514;6365.94297731697	1	0.0260013	1.585	0.0595962	1.22478	-0.109342
FT0357	FT0357	412.466	284.115		NI	284.057	284.116	411.235	413.298	5	217;12741;27127;29470;30353;33219;33871;34636;35598;36259;36925;37679;38372;39240;40188;40946;41631;42328;43207;44653;45615;46521;47395;48225;49054;49942;50747;51519;52366;53368;54362;55292;56068;56881;57674;58345;58983;60481;61408;64064;64471;64858;65796;66681;67150		0	0.519711	0.284238	0.59524	0.225308	-0.106059		FT0357	FT0357	47.5736	227.136	NCGC00380138-01!;NCGC00380138-01!;Pentobarbital	2	227.134	227.143	46.0489	48.6433	28	645;2438;5554;7375;9248;10885;15887;19352;24144;26094;27231;28738;30472;32158;33765;35384;37069;38819;41903;43385;46612;48304;49937;51706;53605;55459;57424;60363;67573;74540;84784;87002;91318;95141;97308;120641;127523;143418;147623;150699;153796;156835;159831;162056;164286;166981	107.0858;109.0643;121.1013;123.0802;139.1114;149.0956;167.1063;169.0858|331.75889275643;957.322961586372;1189.02903011089;4037.24580118918;558.8352432245;1197.6024767126;444.719925401483;531.271702273591	1	0.00586718	2.23157	0.0178762	1.74772	-0.212114
FT0358	FT0358	49.0001	284.268		NI	284.267	284.269	46.8864	51.3764	40	218;1178;2184;3041;3702;4682;5686;6558;7529;8285;8954;9817;10778;11690;12300;12742;13534;13983;14691;15438;16228;16997;17697;18511;19347;20098;20665;21196;21758;22614;23415;24231;25203;26221;27128;28089;28757;29471;30695;31392;62922;63584;64065;64472;66682;67151		0	0.86088	0.0650575	0.890472	0.0503795	0.0091316		FT0358	FT0358	124.971	227.182	(8E,15E)-1,8,15-Heptadecatriene-11,13-diyne	1	227.181	227.183	121.825	129.517	15	646;2439;7376;9249;17432;19353;26095;32159;35385;37070;49938;53606;62945;64607;66781;67574;74541;76925;82876;84785;87003;89154;95142;97309;99459;103915;106143;108176;112342;118499;120642;122868;125116;127524;129417;131452;135451;139244;141134;143419;145598;147624;150700;153797;156836;164287		0	0.554468	0.256124	0.643047	0.191758	-0.0748992
FT0359	FT0359	456.47	285.071	NCGC00380870-01_C17H14O2_2(5H)-Furanone, 4-phenyl-3-(phenylm	1	285.041	285.074	440.999	457.565	31	219;1179;3703;4683;5687;6559;7530;8286;9818;12743;13535;13984;14692;15439;16229;18512;19348;20099;21759;22615;23416;24232;25204;26222;27129;28758;29472;30476;30696;32061;32217;33872;34637;40189;41632;42329;43208;49055;49943;53369;54363;60482;62923;64066;64473;65797	96.00871;128.0349;155.0461|3052.67096270447;857.9710550049;989.395188339496	1	6.46911e-05	4.18916	0.000256133	3.59153	-0.248982		FT0359	FT0359	46.7157	228.197	Linalyl propionate;Methyl (2E,6Z)-dodecadienoate;alpha-Terpi	1	228.194	228.201	37.4393	51.5229	29	647;2440;7377;9250;19354;21049;26096;27233;28739;30473;32161;33766;35386;37071;38821;40387;41905;43386;44689;46613;48305;49940;53607;55461;58855;62946;64609;66324;66782;67575;74542;76926;82877;84786;87004;89155;91319;97310;99460;135452;141135;145599;147625;150701;153798;156837	55.05396;67.05435;81.06956;83.08547;95.08533;109.1011;175.1471;228.2311|1001.01109999492;1173.37768188554;937.734310666988;245.034866847249;1441.66708339424;541.794026494731;263.855722600701;471.402689875437	1	0.0814782	1.08896	0.147591	0.830939	-0.158908
FT0360	FT0360	419.722	285.062	3'-Methoxyfukiic acid;Uralenneoside;Diphenol glucuronide	1	285.041	285.083	414.053	425.391	2	30354;32062;32469;36260;39241;41633;55293;56882;58346;59712	74.02502;87.05586;131.0459|42.6148217777033;35.0856558248061;197.565750510718	1	0.329456	0.482202	0.413695	0.38332	0.146808		FT0360	FT0360	87.0719	228.12	Pantothenol;Panthenol;Phenformin	1	228.12	228.121	86.858	87.2859	2	22562;49939;67576;70589;72546;74543;76927;78870;80776;82878;84787;87005;89156;91320;93172;95143;99461;101369;103916;106144;108177;110237;112343;114451;116500;118500;120643;122869;125117;127525;129418;131453;135453;137291;139245;141136;143420;145600;150702;159832;162057;164288;166982		0	0.0169243	1.77149	0.0425929	1.37066	0.321504
FT0361	FT0361	48.9843	285.265		NI	285.134	285.27	47.1261	49.6127	17	220;1180;2185;3704;4684;6560;10779;11691;13985;19349;21197;24233;26223;28090;29473;30697;31393;34638;36926;38373;39242;40190;40947;43209;43825;44654;46522;47396;48226;49056;49944;50748;52367;53370;55294;56069;56883;58347;59713;61409;62924;63585;64067;66683;67152	285.2701|5879.47794173266	1	0.618787	0.208459	0.688167	0.162306	-0.0283381		FT0361	FT0361	47.2136	229.142	NCGC00380119-01!3-(5,6-dihydroxyheptyl)-4-methyl-2H-furan-5-	2	229.139	229.145	44.2386	49.4464	35	649;2441;4202;5555;7379;9251;10888;12770;15889;17433;19355;21050;22563;24145;26097;27234;28740;30474;32162;33767;35387;37072;38822;40388;41906;43387;44690;46614;48306;49941;51707;53609;57425;58857;60364;67577;87006;139246;147626;150703;153799;156838;159833;162058;164289;166983	111.0814;123.0812;229.1432|38.1510821938974;115.030405737436;43.3266502339734	1	0.00210289	2.67718	0.00753505	2.12291	-0.169808
FT0362	FT0362	414.075	286.06	cycloguanil;NCGC00160205-01!N-methyl-2,4-Dihydroxy-3-phenylq	1	286.059	286.099	410.406	433.493	10	1181;4685;5688;6561;8955;9819;10780;14693;24234;25205;32470;33873;34639;35599;38374;39243;42330;43826;47397;49057;49945;50749;51520;52368;53371;54364;55295;56070;56884;58984;59714;60483;61410;62304;64859;65798	79.9569;80.96506;166.0175|254.818002670385;179.910865041999;1468.90076925326	0.75	3.80509e-06	5.41963	2.07727e-05	4.68251	1.22058		FT0362	FT0362	425.077	229.152	Orciprenaline;Isoproterenol;Isoleucylproline	1	229.151	229.153	424.88	425.273	2	7381;15891;67578;70590;72547;74544;76928;80777;82879;84788;87007;91321;93173;95144;97311;99462;101370;103917;106145;108178;110238;112344;114452;116501;118501;120644;122870;125118;127526;129419;131454;133510;135454;137292;139247;141137;143421;145601;147627;150704;153800;156839;159834;162059;164290;166984	142.0895;229.1492;229.1576|34.1170879098627;34.4069365826442;40.7791321964112	1	0.00215933	2.66568	0.00770796	2.11306	0.162125
FT0363	FT0363	456.666	286.075	7-Aminonitrazepam;Citrusinine II;Grandisine III	1	286.075	286.075	456.666	456.666	1	13986;32471;33220;33874;34640;35600;36261;36927;37680;38375;39244;40191;40948;41634;42331;43827;44655;46523;47398;48227;49058;49946;50750;51521;52369;53372;54365;55296;56071;56885;57675;58348;58985;59715;60484;61411;62305;62925;63586;64068;64474;64860;65799;66684;67153		0	0.0113396	1.9454	0.0238463	1.62258	-0.203516		FT0363	FT0363	399.638	229.132	Agrocybenine;Monoethylglycinexylidide;Isoproturon	1	229.13	229.135	398.628	400.199	7	15890;17434;24146;49942;51708;55463;60365;67579;70591;72548;74545;76929;78871;80778;82880;84789;87008;93174;95145;97312;101371;103918;106146;108179;110239;112345;114453;116502;118502;120645;122871;125119;127527;129420;131455;137293;141138;143422;147628;150705;153801;156840;159835;162060;164291;166985	229.1288|479.977122952779	1	0.00090149	3.04504	0.00362807	2.44032	0.285995
FT0364	FT0364	378.338	286.978	Bauerine C	1	286.978	286.979	376.084	380.058	28	221;1182;2186;3042;3705;4686;5689;7531;8287;8956;9820;10781;12744;13987;15440;16230;16998;17698;18513;20100;21760;22616;23417;24235;26224;27130;29474;31394;37681;42332;44656;46524;51522;53373;54366;58349;60485;61412;64475;64861;66685	79.95754;106.9803;123.6321;124.0072|50918.3926437081;1059.92815032195;543.85866986615;193803.818164883	1	0.127179	0.895586	0.185773	0.731018	0.0979942		FT0364	FT0364	469.571	229.117	3-Methoxytyrosine;3-O-Methyl-a-methyldopa;Methoxytyrosine	1	229.117	229.117	469.571	469.571	1	66327;67580;70592;72549;74546;76930;78872;80779;82881;84790;87009;89157;91322;93175;95146;97313;99463;101372;103919;106147;108180;110240;112346;114454;116503;118503;120646;122872;125120;127528;129421;131456;133511;135455;137294;139248;141139;143423;145602;147629;150706;153802;156841;159836;162061;166986	110.0713|75.2185492291055	1	0.0966955	1.01459	0.168774	0.772695	-0.107619
FT0365	FT0365	443.973	287.051	Orotidine;fuzhuanin B;fuzhuanin B	1	287.051	287.051	443.973	443.973	1	11692;32472;33221;33875;34641;35601;36262;36928;37682;38376;39245;40192;40949;41635;43828;45616;46525;47399;48228;49059;49947;50751;51523;52370;53374;55297;56072;56886;57676;58350;58986;59716;61413;62306;64862;65800;66686	88.0399;132.03|109.799107966514;210.880410459656	1	0.812611	0.0901172	0.850108	0.0705257	-0.0506151		FT0365	FT0365	289.993	229.029	Methyl (Z)-5-(5-methyl-2-thienyl)-2-penten-4-ynoate;Methyl (	1	229.026	229.038	288.471	291.474	6	7380;10887;15888;53608;58856;64610;67581;70593;72550;74547;76931;80780;84791;87010;91323;93176;95147;97314;99464;101373;103920;106148;108181;110241;112347;114455;116504;118504;120647;122873;125121;127529;129422;131457;133512;135456;139249;141140;145603;147630;150707;153803;156842;159837;164292;166987	111.9843;153.9951|65.0318487434276;795.771713223405	1	6.65503e-09	8.17685	7.19867e-08	7.14275	0.654662
FT0366	FT0366	411.876	288.081	Ethyl 3-methyl-9H-carbazole-9-carboxylate;Cinnamyl anthranil	1	288.08	288.081	411.714	412.575	6	2187;9821;24236;26225;27131;29475;32473;33222;34642;35602;36263;36929;37683;38377;39246;40193;41636;42333;43829;45617;46526;47400;48229;49060;49948;50752;51524;52371;53375;55298;56073;56887;58351;60486;61414;64863;65801	75.00867;88.04015;135.0298;228.0323|1476.16555083509;105.322906909682;5285.17401353578;162.087461201267	1	5.88178e-16	15.2305	2.02799e-14	13.6929	1.69821		FT0366	FT0366	310.163	229.1	beta-Damascenone;2-(3-Phenylpropyl)tetrahydrofuran;2,2,6,7-T	1	229.1	229.1	310.163	310.163	1	66326;67582;70594;72551;74548;76932;78873;87011;89158;95148;97315;106149;114456;118505;125122;129423;141141;143424;147631;153804;156843;159838;162062		0	0.245458	0.610023	0.350595	0.455194	0.241987
FT0367	FT0367	468.63	289.034	REF_Sedoheptulose7P[M-H]-;REF_Sedoheptulose7P;D-Sedoheptulos	4	289.033	289.04	457.664	470.292	16	222;3706;4687;5691;6563;7532;8289;8957;9822;10782;11693;24237;27132;28759;29476;32218;33223;33876;34643;43830;44657;45618;46527;47401;48230;49061;49949;50753;51525;52372;53376;54367;55299;56074;56888;58352;58987;60487;64864;65802;66687	78.959;96.96929|1630.93425922311;2357.58143370959	0.777778	5.75141e-07	6.24023	3.77135e-06	5.4235	0.408548		FT0367	FT0367	424.263	230.037	1-Isothiocyanato-4-phenylbutane;2-Butylbenzothiazole	1	230.036	230.04	422.647	424.879	13	650;4203;12771;22564;26098;32163;35388;38823;41907;44691;55464;58858;64611;67583;72552;76933;78874;80781;82882;87012;89159;91324;93177;95149;99465;103921;106150;108182;112348;116505;120648;125123;129424;131458;133513;135457;137295;141142;145604;147632;150708;153805;156844;159839;164293;166988	148.0339|3214.33246342939	1	0.698699	0.15571	0.764999	0.116339	-0.0203416
FT0368	FT0368	378.817	288.975	3,4-dihydroxy-5-(sulfooxy)cyclohex-1-ene-1-carboxylic acid;3	1	288.975	288.976	377.144	379.438	3	3043;6562;8288;32474;33224;33877;35603;36264;36930;38378;40194;40950;41637;42334;43831;45619;46528;47402;48231;49950;50754;51526;52373;53377;54368;55300;56075;56889;57677;58353;58988;59717;60488;61415;62307;64865;65803	79.95722;81.95349;124.0068;126.0032|394.273409076155;37.5351317519375;1833.34027656096;681.903416736532	1	0.0708525	1.14964	0.113077	0.946625	0.310908		FT0368	FT0368	363.675	230.069	4-Hydroxydebrisoquine;N'-nitrosoanabasine;1-(Methylsulfinyl)	1	230.069	230.086	362.58	371.854	20	651;4204;5556;7382;14290;17436;24147;27235;28741;38824;46615;48307;49944;51710;55465;57426;60366;62947;64612;66328;67584;72553;80782;82883;84792;89160;93178;95150;97316;101374;108183;110242;112349;114457;116506;120649;122874;125124;127530;137296;143425;147633;150709;153806;156845;166989	98.97495|1667.45852615929	1	0.154489	0.811102	0.245712	0.609573	0.0751441
FT0369	FT0369	389.454	290.011	Thiamethoxam;Pesticide5_Thiamethoxam_C8H10ClN5O3S_4H-1,3,5-O	1	290.01	290.012	389.454	390.784	3	25206;27133;29477;32475;33225;33878;34644;35604;36265;36931;37684;38379;39247;40195;40951;41638;42335;43210;43832;44658;45620;46529;47403;48232;49062;49951;50755;51527;52374;53378;54369;56076;56890;57678;58989;60489;61416;64866;65804	80.96537;118.921;192.0353;201.996;229.9896;272.0011;290.0115|37.1181768115008;40.3949702189607;38.4988563142429;31.1091076318633;61.7081068373352;66.2983843420619;203.581339868862	1	1.47007e-08	7.83266	1.30804e-07	6.88338	0.867912		FT0369	FT0369	460.02	230.101	Vanillactic acid;Danielone;Propyl gallate	1	230.101	230.101	459.861	460.345	5	652;7383;10889;49943;51709;67585;72554;74549;76934;80783;84793;87013;89161;91325;93179;95151;97317;99466;103922;106151;108184;110243;112350;114458;116507;118506;120650;122875;127531;129425;131459;137297;139250;141143;143426;145605;150710;156846;159840;162063;164294;166990		0	2.87394e-08	7.54152	2.78898e-07	6.55456	0.995533
FT0370	FT0370	378.798	291.006	Carboxyphosphamide;Carboxyifosfamide;Thiacloprid amide	1	291.005	291.006	376.084	380.058	17	223;1183;3707;4688;5692;7534;9823;10784;13989;14695;15442;18515;24238;25207;27134;29478;30699;33879;34645;37685;39248;40196;42336;43833;44659;48233;49063;49952;51528;52375;53379;54370;55301;56077;56891;58990;60490;61417;64476;65805	79.95719;124.007;126.0035;128.0349|3394.13494211154;17313.4858116001;443.367226694686;4346.5309168101	1	0.00134615	2.87091	0.00379535	2.42075	0.358373		FT0370	FT0370	286.115	230.084	Cotinine methonium ion;gamma-Fagarine;Urolithin B	1	230.084	230.084	285.67	286.644	3	7384;9252;17435;67586;70595;72555;74550;76935;82884;84794;87014;89162;93180;97318;99467;101375;103923;106152;108185;110244;112351;114459;116508;118507;120651;122876;125125;127532;129426;131460;133514;135458;137298;139251;141144;143427;145606;147634;150711;162064	121.088;230.0831|408.364852874846;223.461301190042	1	0.727792	0.137993	0.790553	0.102069	0.0795727
FT0371	FT0371	417.846	291.007	Carboxyphosphamide;Carboxyifosfamide;Thiacloprid amide	1	291.006	291.01	415.739	419.621	38	1184;2188;3044;3708;4689;5693;6564;7533;8290;8958;9824;10783;11694;12302;12745;13536;13988;14694;15441;16231;16999;17699;18514;19350;20101;20666;21761;22617;23418;24239;25208;26226;28091;28760;29479;30698;31395;32219;32476;54371;59718;63587;64069;64477;66688	59.01424;127.0011|2662.60908757459;933.728212638655	1	9.35185e-07	6.0291	5.77512e-06	5.23844	-0.360858		FT0371	FT0371	307.068	230.073	1-(Methylsulfinyl)propyl propyl disulfide;Methyl 1-(propylsu	1	230.073	230.073	307.068	307.068	1	66329;67587;70596;72556;74551;76936;78875;80784;82885;84795;87015;89163;91326;93181;95152;97319;99468;101376;103924;106153;108186;110245;112352;114460;116509;118508;120652;122877;125126;127533;129427;131461;133515;135459;137299;139252;141145;143428;145607;147635;150712;153807;156847;159841;162065;166991	98.97551|122.693460933042	1	0.314887	0.501845	0.425622	0.370976	-0.110521
[truncated: 3,407 more rows]

[truncated: 8 more sheets: Figure S4B, Figure S4C, Figure S4D, Figure S4E, Figure S4F, Figure S5A, Figure S5B, Figure S5C]
